# Supplementary material for: Evaluation of Cross-Protocol Stability of a Fully Automated Brain Multi-Atlas Parcellation Tool
Source: PLoS One. 2015 Jul 24;10(7):e0133533. doi: 10.1371/journal.pone.0133533 (PMC4514626; doi:10.1371/journal.pone.0133533)
Supplement: S3 Table — (XLSX) [file pone.0133533.s003.xlsx]

## Sheet: percentage
								Level1	Level1	Level1	Level1	Level1	Level1	Level1	Level1	Level2	Level2	Level2	Level2	Level2	Level2	Level2	Level2	Level2	Level2	Level2	Level2	Level2	Level2	Level2	Level2	Level2	Level2	Level2	Level3	Level3	Level3	Level3	Level3	Level3	Level3	Level3	Level3	Level3	Level3	Level3	Level3	Level3	Level3
								Telencephalon_L	Telencephalon_R	Diencephalon_L	Diencephalon_R	Mesencephalon	Metencephalon	Myelencephalon	CSF	CerebralCortex_L	CerebralCortex_R	CerebralNucli_L	CerebralNucli_R	Thalamus_L	Thalamus_R	BasalForbrain_L	BasalForbrain_R	Mesencephalon_L	Mesencephalon_R	Metencephalon_R	Metencephalon_L	Myelencephalon_L	Myelencephalon_R	WhiteMatter_L	WhiteMatter_R	Ventricle	Sulcus_L	Sulcus_R	Frontal_L	Frontal_R	Parietal_L	Parietal_R	Temporal_L	Temporal_R	Limbic_L	Limbic_R	Occipital_L	Occipital_R	Insula_L	Insula_R	BasalGang_L	BasalGang_R	Thalamus_L
NC	GE	sagital	1.2x0.94x0.94		1.5	GE1.5NC	002_S_0413_2006.img	76	0.38659	0.384967	0.00561137	0.00575539	0.00703081	0.102223	0.00339659	0.104425	0.201764	0.20014	0.00760851	0.00798378	0.00354621	0.00372144	0.00206516	0.00203475	0.00354061	0.003491	0.051172	0.051052	0.00165229	0.0017451	0.177219	0.176844	0.0307901	0.0380698	0.0355661	0.0643863	0.0626132	0.031419	0.0342563	0.0470353	0.0435955	0.0220342	0.0239233	0.033833	0.0321648	0.00437196	0.00497446	0.00629469	0.00659874
NC	GE	sagital	1.2x0.94x0.94		1.5	GE1.5NC	002_S_0413_2007.img	77	0.388015	0.385678	0.00564356	0.0057718	0.0070184	0.101579	0.0033941	0.102899	0.203013	0.200225	0.00759271	0.00819491	0.00350801	0.00373024	0.00213635	0.00204156	0.00355182	0.00346738	0.0507418	0.0508382	0.00169267	0.00170223	0.177411	0.177259	0.0303669	0.0377597	0.0347726	0.0649507	0.0624654	0.0319273	0.0344261	0.0471558	0.0437282	0.0220788	0.0240327	0.0336582	0.0319679	0.00451166	0.00501747	0.00632381	0.00678342
NC	GE	sagital	1.2x0.94x0.94		1.5	GE1.5NC	002_S_0685.img	93.8	0.364594	0.363621	0.00641836	0.00623256	0.00836452	0.109436	0.00353887	0.137794	0.182251	0.179812	0.00868082	0.0093376	0.00408936	0.00416973	0.002329	0.00206369	0.00413689	0.0042285	0.0550655	0.0543707	0.00160913	0.00192974	0.173664	0.174473	0.0434594	0.0493662	0.0449691	0.0589207	0.0567446	0.0306426	0.0317202	0.039555	0.0374429	0.0202498	0.0223791	0.0294681	0.0279203	0.00462948	0.00491985	0.00746836	0.0080249
NC	GE	sagital	1.2x0.94x0.94		1.5	GE1.5NC	002_S_1261_2007.img	71	0.375356	0.372789	0.00572735	0.00577148	0.00715474	0.113471	0.00351245	0.116218	0.193634	0.193358	0.00793632	0.0079482	0.0037908	0.00393591	0.00193741	0.00183642	0.00361598	0.00353876	0.0577904	0.0556815	0.0016633	0.00184915	0.173786	0.171484	0.0340968	0.0419949	0.0401263	0.0622889	0.0610923	0.0338405	0.0344422	0.044775	0.0452036	0.020798	0.0211859	0.028254	0.0275107	0.00468355	0.00490843	0.0069324	0.0069638
NC	GE	sagital	1.2x0.94x0.94		1.5	GE1.5NC	002_S_1261_2009.img	73	0.372648	0.369538	0.0057543	0.00578022	0.00707623	0.112923	0.00358736	0.122693	0.188432	0.189343	0.0077778	0.00776744	0.00377313	0.00396321	0.00198117	0.00181787	0.00355972	0.00351738	0.0572267	0.0556974	0.00168395	0.00190427	0.176439	0.172428	0.0383793	0.0432894	0.041024	0.0597928	0.0598352	0.0329446	0.0336047	0.0441431	0.0446502	0.0203725	0.0205867	0.0274547	0.0269882	0.00468552	0.00467342	0.00681962	0.00677296
NC	GE	sagital	1.2x0.94x0.94		1.5	GE1.5NC	005_S_0602_2009.img	74	0.375247	0.379712	0.00644471	0.00643658	0.0086274	0.111263	0.0036606	0.108609	0.188443	0.189779	0.00885121	0.00978874	0.00417087	0.00418227	0.00227384	0.00225431	0.00442723	0.00420099	0.055565	0.0556993	0.00181728	0.00184332	0.177953	0.180144	0.0278541	0.0418691	0.0388864	0.056575	0.0553086	0.0315969	0.0331408	0.0467154	0.0442813	0.0220182	0.0245606	0.0280527	0.0285678	0.00480159	0.00528826	0.00753687	0.00842232
NC	GE	sagital	1.2x0.94x0.94		1.5	GE1.5NC	005_S_0610.img	84.6	0.352568	0.346324	0.00558127	0.00561872	0.00705447	0.102069	0.00276474	0.178019	0.182545	0.180366	0.00944474	0.0101037	0.00334797	0.00338701	0.00223331	0.00223251	0.00359496	0.00345951	0.0502283	0.0518409	0.00128517	0.00148037	0.16058	0.155855	0.0506784	0.0671354	0.0602068	0.0603009	0.0576588	0.0307819	0.031589	0.0445514	0.0424328	0.0193014	0.0191086	0.0238987	0.0254978	0.00490164	0.00540758	0.00825678	0.00877706
NC	GE	sagital	1.2x0.94x0.94		1.5	GE1.5NC	006_S_0498.img	76	0.370411	0.372259	0.00587072	0.00590042	0.00777527	0.0982643	0.00382081	0.135699	0.192073	0.19308	0.00838329	0.00885923	0.00373719	0.0039779	0.00213353	0.00192252	0.00396618	0.00380987	0.0494033	0.0488609	0.00185218	0.00196863	0.169956	0.17032	0.0408669	0.0484905	0.0463421	0.0631681	0.0621256	0.0330955	0.0330885	0.0461991	0.0467196	0.0198278	0.0203318	0.0246192	0.0256313	0.00639277	0.00644123	0.00715631	0.00760334
NC	GE	sagital	1.2x0.94x0.94		1.5	GE1.5NC	052_S_0951.img	90.6	0.348281	0.355008	0.0053933	0.00546534	0.0067993	0.0978617	0.00369111	0.1775	0.181954	0.187383	0.00778757	0.00827006	0.0034757	0.00350553	0.0019176	0.00195981	0.00344659	0.00335271	0.0494253	0.0484371	0.00164543	0.00204641	0.158541	0.159357	0.0856516	0.0469277	0.0449213	0.0582005	0.0611172	0.0296264	0.0318431	0.0418408	0.0406211	0.0205922	0.0225666	0.0285602	0.0276666	0.00422382	0.0048162	0.00669887	0.00702344
NC	GE	sagital	1.2x0.94x0.94		1.5	GE1.5NC	098_S_0172.img	75.7	0.373603	0.37288	0.00676435	0.00642802	0.00748782	0.113529	0.00349472	0.115814	0.191481	0.19138	0.00807903	0.00856777	0.00438286	0.00426812	0.00238149	0.0021599	0.00383369	0.00365413	0.0569141	0.0566154	0.00169481	0.00180079	0.174043	0.172933	0.0223338	0.0472287	0.0462521	0.0589093	0.0594051	0.0278781	0.0301081	0.0489235	0.0452957	0.0223251	0.0221788	0.0299627	0.0304102	0.0050783	0.00556003	0.00648495	0.00699208
NC	GE	sagital	1.2x0.94x0.94		1.5	GE1.5NC	131_S_0319_2006.img	70	0.379027	0.379956	0.00608989	0.00613959	0.00857714	0.119514	0.0039638	0.0967329	0.194628	0.194136	0.008208	0.00908648	0.00384312	0.0040126	0.00224766	0.00212787	0.00431697	0.00426018	0.0601465	0.0593683	0.00185634	0.00210835	0.176191	0.176735	0.0150104	0.0422211	0.0395031	0.0641156	0.0625973	0.0323475	0.0349377	0.045782	0.0439727	0.0213435	0.0226292	0.0272009	0.0256232	0.00512091	0.00563468	0.00692933	0.00782999
NC	GE	sagital	1.2x0.94x0.94		1.5	GE1.5NC	136_S_0186.img	85.7	0.368642	0.369694	0.00618303	0.00629273	0.00722202	0.0938417	0.00301825	0.145106	0.186519	0.187449	0.00851176	0.00880872	0.00396714	0.00425157	0.00221589	0.00204194	0.00376655	0.00345626	0.0473439	0.0464977	0.0014292	0.00158983	0.173612	0.173437	0.0472201	0.05125	0.0466364	0.0601778	0.0576305	0.0288505	0.0339945	0.0451484	0.0435108	0.0200425	0.0198169	0.0287807	0.0287604	0.00475383	0.00498419	0.00727922	0.00756287
NC	GE	sagital	1.2x1.02x1.02		3	GE3NC	005_S_0553_2008.img	87	0.370868	0.374101	0.00569591	0.0055526	0.00688862	0.0960851	0.00318461	0.137624	0.199657	0.201543	0.00843089	0.00858784	0.00348488	0.00346441	0.00221179	0.0020882	0.00353265	0.00335674	0.0494055	0.0466796	0.00146341	0.00172197	0.162782	0.163971	0.0378643	0.053381	0.0463794	0.063439	0.0652474	0.034848	0.0381843	0.0456681	0.0448568	0.0219602	0.0217949	0.0298868	0.0272724	0.00501653	0.00535925	0.00727078	0.00741712
NC	GE	sagital	1.2x1.02x1.02		3	GE3NC	005_S_0553_2009.img	88	0.369051	0.376147	0.00564536	0.00559091	0.00664223	0.0940886	0.00310782	0.139727	0.198352	0.203617	0.008642	0.00875773	0.0035465	0.00353894	0.00209886	0.00205272	0.0033786	0.00326363	0.0483933	0.0456961	0.00140075	0.00170707	0.162059	0.163774	0.0390131	0.0532702	0.0474448	0.0640489	0.0667475	0.0348592	0.0393194	0.0447401	0.0444754	0.0219431	0.0216209	0.0290353	0.0273154	0.00489356	0.00530955	0.00747572	0.00758917
NC	GE	sagital	1.2x1.02x1.02		3	GE3NC	005_S_0602_2007.img	72	0.390598	0.396688	0.00692128	0.00692649	0.00920666	0.067266	0.000751954	0.121641	0.198315	0.201022	0.00942721	0.010385	0.00450738	0.00461939	0.00241476	0.00230709	0.00468973	0.0045178	0.025411	0.041855	0.000444573	0.000308249	0.182856	0.185282	0.0273743	0.0491097	0.0451581	0.0603317	0.0598811	0.0354504	0.0375447	0.0475798	0.0445937	0.0235963	0.0247945	0.0275896	0.0300339	0.00516469	0.0055563	0.00803184	0.00900522
NC	GE	sagital	1.2x1.02x1.02		3	GE3NC	021_S_4254.img	88	0.354965	0.360632	0.00615697	0.00623989	0.00789187	0.09793	0.003754	0.162431	0.187749	0.192362	0.00886648	0.00995103	0.0038686	0.0039478	0.00228836	0.00229209	0.00388537	0.0040065	0.0488663	0.0490647	0.00186442	0.00189051	0.15835	0.15832	0.0394221	0.06394	0.0590698	0.059094	0.059709	0.0270895	0.0304634	0.0484265	0.0487656	0.0215689	0.0231771	0.0284154	0.0265128	0.00401768	0.00495595	0.00800741	0.00873137
NC	GE	sagital	1.2x1.02x1.02		3	GE3NC	029_S_4279.img	85.1	0.356783	0.36234	0.00611534	0.00626275	0.00754899	0.0937206	0.00346199	0.163767	0.198965	0.198936	0.00811588	0.00867267	0.0040651	0.0041308	0.00205024	0.00213279	0.0037467	0.00380229	0.0465667	0.0471538	0.00170573	0.00175627	0.149703	0.154732	0.0435335	0.0608822	0.0593525	0.0660196	0.06387	0.0300174	0.0337186	0.05288	0.0487922	0.020836	0.0223513	0.0247739	0.0261545	0.00574893	0.00546675	0.00680774	0.00725923
NC	GE	sagital	1.2x1.02x1.02		3	GE3NC	029_S_4384.img	64.8	0.371549	0.37391	0.0066058	0.00679485	0.00874262	0.111227	0.00435915	0.116812	0.197128	0.201302	0.00874184	0.00941332	0.00419207	0.00445093	0.00241452	0.00234392	0.00435052	0.00439288	0.055046	0.0561811	0.00196738	0.00239177	0.165679	0.163194	0.0379522	0.0429271	0.0359338	0.0682356	0.0692452	0.031486	0.0347775	0.0463277	0.0478228	0.0200519	0.0218358	0.0275457	0.0245601	0.00455213	0.00448231	0.00767343	0.00799505
NC	GE	sagital	1.2x1.02x1.02		3	GE3NC	029_S_4385.img	69.4	0.355348	0.378893	0.00623595	0.00596269	0.00838222	0.10796	0.00349776	0.13372	0.193832	0.199448	0.00808673	0.00895931	0.00377381	0.00372564	0.00246307	0.00223705	0.00417953	0.00420362	0.0567886	0.0511715	0.00169516	0.00180261	0.15343	0.170486	0.0381317	0.0522052	0.0433849	0.0577427	0.0570434	0.0310389	0.0358317	0.0503739	0.048701	0.0206531	0.0225446	0.0293827	0.030624	0.00579873	0.00608496	0.00693254	0.00758003
NC	GE	sagital	1.2x1.02x1.02		3	GE3NC	052_S_1250_2007.img	73	0.370905	0.37176	0.0067802	0.00675228	0.00822918	0.13116	0.00452445	0.099888	0.196308	0.197596	0.0089083	0.00973102	0.0042931	0.00447758	0.0024881	0.00227569	0.00433199	0.00389819	0.0656769	0.0654844	0.002162	0.00236345	0.165691	0.164434	0.0258144	0.0399921	0.0340825	0.0668486	0.0647255	0.0301135	0.0361697	0.0480767	0.0438594	0.0203905	0.0209589	0.0273023	0.0278129	0.00481265	0.00536113	0.00767372	0.00844159
NC	GE	sagital	1.2x1.02x1.02		3	GE3NC	052_S_1251_2007.img	74	0.381499	0.375914	0.00685307	0.00684877	0.00866658	0.112165	0.00353344	0.10452	0.20037	0.196755	0.00889843	0.00977513	0.00440928	0.00456213	0.00244464	0.0022875	0.00441959	0.004247	0.0558258	0.0563401	0.00174053	0.00179377	0.172232	0.169384	0.025014	0.0396578	0.0398493	0.062441	0.0631683	0.0339596	0.0365314	0.0464448	0.0426924	0.022705	0.0219125	0.0307911	0.0282821	0.00543111	0.00569815	0.00749707	0.00824927
NC	GE	sagital	1.2x1.02x1.02		3	GE3NC	094_S_1241_2007.img	73	0.378195	0.388856	0.00686909	0.00684951	0.00890687	0.0922945	0.00106588	0.116963	0.194043	0.200682	0.00840643	0.00925537	0.00454389	0.00462377	0.00232598	0.00222574	0.00456817	0.00433948	0.0417674	0.0505271	0.000529415	0.000536464	0.175747	0.178918	0.0332529	0.0434183	0.0402927	0.0613715	0.0627592	0.0352899	0.0417721	0.044055	0.0407478	0.0211719	0.0209284	0.0291108	0.0308635	0.00435593	0.00500595	0.00709699	0.00786292
NC	GE	sagital	1.2x1.02x1.02		3	GE3NC	099_S_4076.img	74.7	0.36505	0.362808	0.00590218	0.00584061	0.00725417	0.115339	0.00357675	0.134229	0.189624	0.191301	0.00788982	0.00820098	0.00382801	0.00383467	0.00207417	0.00200677	0.00372069	0.00353349	0.0562928	0.0590467	0.00173638	0.00184037	0.167537	0.163307	0.0340702	0.0512717	0.0488889	0.0605809	0.0644755	0.0297613	0.0322956	0.0483356	0.0443504	0.0206318	0.0197208	0.0272129	0.0267329	0.00428977	0.00499697	0.00670422	0.00693219
NC	GE	sagital	1.2x1.02x1.02		3	GE3NC	127_S_4148.img	75.1	0.386133	0.391247	0.00604448	0.00615761	0.00745594	0.102245	0.00343244	0.0972851	0.207015	0.210938	0.00801929	0.00844873	0.00387189	0.00407198	0.00217337	0.0020864	0.00374875	0.00370796	0.0515951	0.05065	0.0016331	0.00180011	0.171098	0.171861	0.0178518	0.040676	0.0387581	0.0672066	0.0659883	0.0323711	0.035094	0.0472484	0.0481027	0.0234376	0.0236985	0.0328391	0.0339819	0.00518714	0.00557117	0.00674636	0.00695185
NC	philips	sagital	1.2x0.94x0.94		1.5	Philips1.5NC	010_S_0419_2006.img	71	0.380202	0.378018	0.00630779	0.00632575	0.00758656	0.102868	0.00355347	0.115139	0.197341	0.196178	0.00827271	0.00882268	0.00414534	0.00413486	0.00216246	0.00219089	0.00378991	0.0037974	0.0513034	0.0515653	0.00168657	0.0018669	0.17459	0.173018	0.0273547	0.0462482	0.0415364	0.0627113	0.0630263	0.0328843	0.0348178	0.0492547	0.0497889	0.0217712	0.0231188	0.0273959	0.0219501	0.00464218	0.0049759	0.00695503	0.00732467
NC	philips	sagital	1.2x0.94x0.94		1.5	Philips1.5NC	012_S_1009.img	75.9	0.366214	0.370092	0.00613349	0.00571049	0.00729242	0.109683	0.00326999	0.131605	0.186285	0.187369	0.00864554	0.00954579	0.00387147	0.00361515	0.00226281	0.00209613	0.00370636	0.00358685	0.0550159	0.0546684	0.00158114	0.00168964	0.171284	0.173177	0.0452838	0.045827	0.0404947	0.060555	0.0584526	0.0307681	0.033233	0.0441869	0.0387658	0.0219056	0.022647	0.0258195	0.030956	0.00433535	0.00468287	0.00736161	0.0081793
NC	philips	sagital	1.2x0.94x0.94		1.5	Philips1.5NC	012_S_1133.img	80.6	0.356081	0.357547	0.00625068	0.00588502	0.00766963	0.11514	0.00386665	0.147559	0.180577	0.181661	0.00852282	0.00901127	0.00411588	0.00393214	0.0021348	0.00195379	0.0038994	0.00377023	0.0580707	0.0570702	0.00182736	0.0020402	0.166981	0.166875	0.0407194	0.0536365	0.0532044	0.0573967	0.0581653	0.0333018	0.0349354	0.0405466	0.0377078	0.0192559	0.0189421	0.0262525	0.0279852	0.00486174	0.00489903	0.00748771	0.00803983
NC	philips	sagital	1.2x0.94x0.94		1.5	Philips1.5NC	012_S_1212.img	75.4	0.387267	0.385475	0.00550933	0.00546741	0.00725548	0.101794	0.00358098	0.103651	0.206973	0.205996	0.00733529	0.00804069	0.00351165	0.00352133	0.00199768	0.00194689	0.00367853	0.00357776	0.0518066	0.0499879	0.00154945	0.00203154	0.172959	0.171439	0.0157863	0.0462368	0.0416287	0.0645754	0.0630276	0.0353511	0.0376044	0.0486666	0.0470099	0.0219035	0.0219656	0.0323764	0.0321281	0.0050474	0.00545451	0.00638966	0.00684756
NC	philips	sagital	1.2x0.94x0.94		1.5	Philips1.5NC	018_S_0425.img	80.6	0.345299	0.342148	0.00611043	0.0064866	0.00794234	0.10704	0.00410191	0.180872	0.166893	0.165596	0.0083101	0.00889576	0.00378691	0.00422271	0.00232352	0.00226465	0.00390312	0.00403922	0.0514639	0.0555765	0.00196494	0.00213697	0.170097	0.167658	0.056338	0.0648385	0.059696	0.0544327	0.0524181	0.0268494	0.0297471	0.0367154	0.0367498	0.0175423	0.0185163	0.0280123	0.0249846	0.00443373	0.00437027	0.00721829	0.00770685
NC	philips	sagital	1.2x0.94x0.94		1.5	Philips1.5NC	018_S_0369_2007_0424.img	77	0.358917	0.364773	0.00584478	0.00602151	0.00796873	0.104303	0.00338543	0.148787	0.187935	0.191339	0.00806848	0.0083921	0.00352996	0.00377503	0.00231482	0.00224727	0.00398083	0.00398868	0.0528355	0.0514672	0.00165109	0.00173435	0.162915	0.165043	0.0534741	0.0503212	0.0449925	0.0585884	0.0600612	0.0302741	0.0326706	0.0454308	0.0446304	0.0202144	0.0225253	0.0299473	0.0284612	0.00463592	0.00435707	0.00691382	0.00702772
NC	philips	sagital	1.2x0.94x0.94		1.5	Philips1.5NC	018_S_0450_2007_0612.img	70	0.373324	0.378492	0.00624542	0.00661593	0.00807134	0.101514	0.00395132	0.121787	0.199091	0.201776	0.00964541	0.0104728	0.00391499	0.0042516	0.00233124	0.00236514	0.00401751	0.00405383	0.0497987	0.0517158	0.00184852	0.0021036	0.164589	0.166244	0.0355861	0.0450167	0.0411857	0.0649525	0.0640501	0.0320343	0.0341266	0.0478097	0.048089	0.0212935	0.0223421	0.0278231	0.0279224	0.00637054	0.0067241	0.00845477	0.0089956
NC	philips	sagital	1.2x0.94x0.94		1.5	Philips1.5NC	032_S_0095_2006.img	72	0.37945	0.382442	0.00673809	0.00670039	0.00822816	0.110535	0.00365304	0.102252	0.191493	0.191741	0.00857895	0.00887238	0.00425464	0.00443906	0.00248427	0.00226215	0.00417596	0.00405302	0.0554431	0.0550932	0.00173841	0.00191463	0.179379	0.181831	0.0203167	0.0429013	0.039036	0.0642426	0.063318	0.031625	0.0321643	0.0466847	0.0425612	0.0197758	0.0210183	0.0258008	0.0288121	0.00471363	0.00519475	0.00723232	0.00754541
NC	philips	sagital	1.2x0.94x0.94		1.5	Philips1.5NC	032_S_0677_2006.img	71	0.38389	0.383613	0.00653821	0.00638588	0.00813765	0.107539	0.00343214	0.100464	0.200185	0.19861	0.00876442	0.00942054	0.00416364	0.00415332	0.00237537	0.00223256	0.00408509	0.00405256	0.0547413	0.0527976	0.00165419	0.00177875	0.174942	0.175584	0.0232951	0.0402971	0.0368729	0.0657312	0.0632519	0.0330465	0.0336114	0.0474867	0.0461205	0.0223827	0.0232348	0.0278396	0.0282101	0.00495066	0.00563693	0.00751247	0.00796628
NC	philips	sagital	1.2x0.94x0.94		1.5	Philips1.5NC	072_S_0315_2007.img	73	0.367449	0.369508	0.0064807	0.00613085	0.0085592	0.116668	0.00390721	0.121298	0.184219	0.184051	0.00878301	0.00933224	0.00404547	0.00390645	0.00243599	0.0022244	0.00443428	0.00412491	0.0581575	0.0585104	0.00182642	0.00208079	0.174448	0.176125	0.027543	0.0486564	0.0450991	0.0577221	0.0578069	0.0330092	0.0353841	0.0436668	0.039933	0.0219224	0.0212632	0.0247602	0.0263666	0.00443276	0.00475511	0.00749054	0.00787477
NC	philips	sagital	1.2x0.94x0.94		1.5	Philips1.5NC	100_S_0047.img	90	0.356264	0.352452	0.00594807	0.00587867	0.00737078	0.10212	0.00387511	0.16609	0.181069	0.179401	0.00818095	0.00873239	0.00368275	0.00381325	0.00226608	0.00206542	0.00371368	0.00365786	0.0499057	0.0522155	0.00179536	0.00207975	0.167016	0.16432	0.0617015	0.0542033	0.0501863	0.0571822	0.0564369	0.0285047	0.0306229	0.04524	0.0420936	0.0182267	0.0204181	0.0288449	0.0266279	0.00420778	0.00445898	0.0070449	0.00747639
NC	philips	sagital	1.2x0.94x0.94		1.5	Philips1.5NC	018_S_0043_2007_0206.img	78	0.365831	0.368341	0.0056294	0.00575088	0.00669347	0.111309	0.00360737	0.132838	0.193302	0.193901	0.00800664	0.00835107	0.00357277	0.00378651	0.00205663	0.00196514	0.00336442	0.00332905	0.056038	0.0552715	0.00178369	0.00182367	0.164524	0.16609	0.0328661	0.051322	0.048651	0.062101	0.0609647	0.0306911	0.0321611	0.0463292	0.0457548	0.0214728	0.0232418	0.0294448	0.0283623	0.00457072	0.00491823	0.00670116	0.00685031
NC	philips	sagital	1.2x1x1		3	Philips3NC	002_S_0295.img	91	0.355883	0.361114	0.00648125	0.00634964	0.00747949	0.11033	0.00349423	0.148868	0.18467	0.186099	0.00878482	0.00891644	0.00410687	0.00419461	0.00237515	0.0021558	0.00391523	0.00356427	0.0559369	0.054393	0.00164398	0.00185025	0.162429	0.1661	0.0437748	0.056391	0.0487037	0.0576955	0.0555644	0.0316528	0.0349808	0.0431891	0.0420685	0.0215164	0.0222207	0.0274151	0.0277198	0.00446861	0.00490269	0.00751951	0.00755954
NC	philips	sagital	1.2x1x1		3	Philips3NC	002_S_0413.img	83.4	0.378405	0.37453	0.00604008	0.00606435	0.00725505	0.100495	0.00346534	0.123745	0.202585	0.200143	0.00784151	0.00846679	0.00377839	0.00387707	0.00226169	0.00218727	0.00364815	0.00360771	0.0501479	0.0503477	0.00169789	0.00176826	0.167979	0.165921	0.0344641	0.0467061	0.0425758	0.0653448	0.0631308	0.0329094	0.035485	0.0470175	0.043341	0.021804	0.023315	0.0325389	0.0314469	0.00420953	0.00480165	0.00660469	0.00709084
NC	philips	sagital	1.2x1x1		3	Philips3NC	002_S_0954_2007.img	70	0.369955	0.363937	0.00757555	0.0074969	0.00877862	0.123612	0.00459549	0.11405	0.185523	0.180722	0.00988605	0.0110179	0.00477404	0.00495471	0.00280257	0.00254219	0.00447646	0.00430216	0.0621709	0.0614419	0.00210963	0.00248586	0.174547	0.172197	0.0194469	0.0488872	0.0457169	0.0569399	0.0548186	0.0314234	0.034801	0.043976	0.0425349	0.0203386	0.0202557	0.0295859	0.0250828	0.00430216	0.00437337	0.00884664	0.00987648
NC	philips	sagital	1.2x1x1		3	Philips3NC	002_S_1261.img	76.3	0.369172	0.364087	0.00596391	0.00591806	0.00718046	0.112651	0.00367513	0.131352	0.191224	0.190162	0.00781038	0.00815846	0.00388397	0.00391029	0.00208079	0.00200863	0.00365984	0.00352146	0.0571058	0.0555454	0.0016648	0.00201032	0.170139	0.165767	0.0417346	0.0469625	0.0426566	0.0622292	0.0612444	0.0338911	0.0348632	0.0446185	0.0444683	0.0201712	0.0204191	0.0270265	0.0257768	0.00405631	0.00437042	0.00704293	0.00718046
NC	philips	sagital	1.2x1x1		3	Philips3NC	002_S_1280_2007.img	71	0.385087	0.383338	0.00637646	0.0064619	0.00795219	0.103831	0.00347489	0.103479	0.191386	0.193297	0.00941859	0.00989913	0.00405006	0.00431651	0.00232731	0.00214631	0.00397747	0.00397564	0.0518946	0.051936	0.00201125	0.00146364	0.184283	0.180143	0.0254746	0.042273	0.035732	0.0590971	0.0596088	0.0356319	0.0383717	0.0431715	0.0410776	0.0214319	0.0222009	0.0288879	0.0285314	0.00456551	0.00500928	0.0080211	0.00839781
NC	philips	sagital	1.2x1x1		3	Philips3NC	002_S_4225_2011.img	70	0.378752	0.371663	0.00603222	0.00611713	0.00714308	0.102304	0.00375647	0.124232	0.199131	0.195902	0.00862187	0.00926189	0.00374875	0.00386646	0.00228411	0.00225131	0.00359888	0.00354485	0.0512295	0.0510745	0.00183321	0.00192326	0.171	0.166499	0.0306075	0.0483298	0.0452957	0.0659775	0.0595967	0.0316225	0.0351011	0.0497295	0.046485	0.0209237	0.0214145	0.0275464	0.0299669	0.00454829	0.00467693	0.00740745	0.00792461
NC	philips	sagital	1.2x1x1		3	Philips3NC	006_S_4150.img	75.1	0.364707	0.364458	0.00599336	0.00637552	0.0079927	0.109015	0.00364215	0.137816	0.189429	0.190313	0.00761908	0.00826145	0.00376954	0.00407946	0.0022246	0.00229683	0.00404062	0.00395207	0.0542944	0.0547209	0.00172593	0.001917	0.167659	0.165884	0.0256256	0.057013	0.0551784	0.0590038	0.0588469	0.0312041	0.0339585	0.0463134	0.0448515	0.0216059	0.022653	0.0280979	0.0266936	0.00439793	0.00467212	0.00642678	0.0069006
NC	philips	sagital	1.2x1x1		3	Philips3NC	012_S_4642.img	58.5	0.380838	0.379506	0.00676014	0.00695995	0.0079414	0.117879	0.00387126	0.096245	0.20103	0.19959	0.00817544	0.00890436	0.00431158	0.00438188	0.00244949	0.00257899	0.00407384	0.00386756	0.0593862	0.0584926	0.00195552	0.00191667	0.171633	0.171013	0.0208105	0.0404461	0.0349903	0.0655506	0.0658577	0.0343196	0.0372187	0.047802	0.0441842	0.0208003	0.0223331	0.0290978	0.0265595	0.00467234	0.00480647	0.00696457	0.00753532
NC	philips	sagital	1.2x1x1		3	Philips3NC	013_S_4616.img	85	0.353718	0.350281	0.00564543	0.0054053	0.00739982	0.0990463	0.0035648	0.174939	0.180164	0.177977	0.00788707	0.00805579	0.00331767	0.00316155	0.00232846	0.00224445	0.00372371	0.00367681	0.0487212	0.0503251	0.00162348	0.00194202	0.165668	0.164249	0.0668616	0.0560881	0.0519892	0.0559768	0.0555358	0.0304611	0.0320643	0.0447518	0.0423883	0.0206229	0.0208399	0.0258077	0.0243039	0.0036369	0.00413186	0.00679495	0.00677045
NC	philips	sagital	1.2x1x1		3	Philips3NC	019_S_4367.img	65.2	0.383605	0.382281	0.00661695	0.00647916	0.00815083	0.112943	0.00404222	0.0958827	0.192585	0.192268	0.00874264	0.00915765	0.00430201	0.00429122	0.00231494	0.00218877	0.00420075	0.00395091	0.0566275	0.0563154	0.00190905	0.00213399	0.182277	0.180856	0.0186083	0.0415767	0.0356993	0.0639434	0.0630088	0.0293123	0.0310753	0.044061	0.041536	0.0222181	0.021818	0.0290417	0.0299547	0.00536693	0.00625257	0.00738721	0.00778147
NC	philips	sagital	1.2x1x1		3	Philips3NC	100_S_4469.img	66.2	0.376027	0.379692	0.00609152	0.00609563	0.00751471	0.109342	0.0040221	0.111215	0.199399	0.201204	0.00921909	0.00968691	0.00380011	0.0038256	0.00229223	0.00227086	0.00393823	0.00357648	0.0556467	0.0536957	0.00199049	0.0020316	0.16741	0.168801	0.0229725	0.0450998	0.0431438	0.06658	0.0651946	0.0334248	0.0352394	0.0505484	0.0470352	0.0229667	0.023183	0.0222901	0.0264577	0.0047933	0.00542884	0.00801624	0.00835498
NC	philips	sagital	1.2x1x1		3	Philips3NC	002_S_0685_p.img	94.7	0.364486	0.361758	0.00661096	0.006274	0.00847934	0.112718	0.00359508	0.136078	0.182939	0.17908	0.00866542	0.00960421	0.00409382	0.00396054	0.00251715	0.00231346	0.00415752	0.00432265	0.0561383	0.0565809	0.00170911	0.00188597	0.172883	0.173075	0.041706	0.0507721	0.0436012	0.059181	0.056938	0.0317975	0.0325863	0.040271	0.0374923	0.0198388	0.0218211	0.0291211	0.0272888	0.00378117	0.00423799	0.00761682	0.00832175
NC	SEMENSE	sagital	1.2x1.25x1.25		1.5	SIEMENS1.5NC	003_S_0907.img	95.3	0.345315	0.34234	0.00585144	0.00571581	0.00757587	0.120534	0.00388896	0.168779	0.180816	0.180244	0.00756572	0.00795508	0.00364723	0.0037681	0.00220421	0.00194863	0.00390834	0.00366753	0.0601272	0.0604077	0.00179824	0.00209164	0.156934	0.154142	0.0491956	0.0586666	0.0609179	0.0568139	0.0558765	0.0301725	0.0305185	0.0440122	0.0409647	0.0196515	0.0207098	0.0265169	0.0281399	0.00466768	0.00521112	0.00654804	0.00678055
NC	SEMENSE	sagital	1.2x1.25x1.25		1.5	SIEMENS1.5NC	003_S_0981_2006.img	84	0.357084	0.351026	0.0070584	0.00689334	0.00834605	0.111351	0.00388486	0.154356	0.184026	0.182989	0.00881479	0.00928991	0.00444752	0.00442563	0.00261179	0.0024677	0.00429887	0.00404809	0.0552808	0.0560705	0.00187312	0.00201265	0.164244	0.158747	0.0280868	0.0647503	0.0615202	0.0581023	0.0565173	0.0297237	0.0337809	0.0448126	0.0426823	0.0200964	0.0217078	0.0274028	0.0236274	0.00509226	0.00598322	0.00761286	0.00798219
NC	SEMENSE	sagital	1.2x1.25x1.25		1.5	SIEMENS1.5NC	011_S_0016_2008.img	69	0.378564	0.368019	0.00624704	0.00592172	0.00840608	0.111357	0.00401746	0.117468	0.197554	0.192687	0.00872787	0.00901791	0.00398573	0.00381734	0.00226131	0.00210439	0.00423081	0.00417615	0.0552897	0.0560673	0.00204355	0.00197391	0.172282	0.166314	0.0254563	0.0463635	0.0456485	0.0661555	0.0636605	0.0301808	0.0321873	0.0478269	0.0429455	0.0214661	0.0226924	0.0286503	0.0276753	0.0046337	0.00492816	0.00737108	0.00761705
NC	SEMENSE	sagital	1.2x1.25x1.25		1.5	SIEMENS1.5NC	013_S_1035.img	90.4	0.34681	0.34717	0.00572915	0.00583642	0.00767516	0.114332	0.0036862	0.168761	0.180638	0.180873	0.00795168	0.00827509	0.00362502	0.0038785	0.00210413	0.00195792	0.00393333	0.00374183	0.0576547	0.0566773	0.00177755	0.00190866	0.15822	0.158024	0.0458459	0.0639885	0.0589276	0.0592105	0.0568386	0.0257502	0.0305608	0.0447033	0.0417052	0.0191215	0.019998	0.0275691	0.0271614	0.00545024	0.00578875	0.00678678	0.00709668
NC	SEMENSE	sagital	1.2x1.25x1.25		1.5	SIEMENS1.5NC	018_S_0055.img	83.3	0.360806	0.355825	0.00539258	0.00485516	0.0072046	0.0985646	0.00329588	0.164057	0.184255	0.182859	0.0079574	0.00824276	0.00332374	0.00302479	0.00206884	0.00183105	0.00363627	0.00356833	0.0494321	0.0491325	0.0015124	0.00178349	0.168595	0.164724	0.0647742	0.0489572	0.0503262	0.0610665	0.0597838	0.0268379	0.0287376	0.0467898	0.0425489	0.020081	0.0207883	0.0261666	0.0270519	0.00449438	0.00505015	0.00677657	0.0071421
NC	SEMENSE	sagital	1.2x1.25x1.25		1.5	SIEMENS1.5NC	020_S_1288.img	65.1	0.384581	0.383582	0.00642824	0.00651489	0.00831712	0.10405	0.00360005	0.102927	0.198896	0.197911	0.00848163	0.00905006	0.00421548	0.00430214	0.00221349	0.00221349	0.00422943	0.00408843	0.0521338	0.0519165	0.00159072	0.00200933	0.177204	0.176622	0.017669	0.0451967	0.0400632	0.0646973	0.0640422	0.0300232	0.0331818	0.0499306	0.0500423	0.0210576	0.0215738	0.0295135	0.0248743	0.0049205	0.00549187	0.00723681	0.0077553
NC	SEMENSE	sagital	1.2x1.25x1.25		1.5	SIEMENS1.5NC	023_S_0081_2006.img	71	0.365673	0.363583	0.00583528	0.00567098	0.00741024	0.109844	0.00358615	0.138397	0.193242	0.190451	0.00829079	0.00927979	0.00368165	0.00362095	0.00215363	0.00205085	0.00374397	0.00366627	0.0546169	0.055228	0.00172711	0.00185903	0.164142	0.163853	0.0422568	0.0499624	0.0461796	0.0627547	0.0596898	0.0335889	0.0334917	0.0470456	0.0457361	0.0196781	0.0229405	0.0269175	0.0250043	0.00462857	0.00515949	0.00691978	0.0077105
NC	SEMENSE	sagital	1.2x1.25x1.25		1.5	SIEMENS1.5NC	023_S_0081_2009.img	74	0.367719	0.363194	0.0056306	0.00564845	0.00714534	0.105416	0.00366476	0.141582	0.196243	0.191828	0.00839154	0.00905601	0.00363474	0.0036607	0.00199586	0.00198856	0.00355279	0.00359336	0.0523216	0.0530948	0.00183684	0.00182873	0.163086	0.16231	0.0456314	0.0498649	0.0460865	0.065336	0.0617792	0.0359352	0.0355636	0.0461044	0.0449255	0.0193964	0.0222441	0.0261458	0.0238303	0.00471137	0.00498884	0.00700742	0.00755506
NC	SEMENSE	sagital	1.2x1.25x1.25		1.5	SIEMENS1.5NC	036_S_0672.img	65.3	0.383799	0.388009	0.00626463	0.00631148	0.00773773	0.11465	0.00360453	0.0896238	0.199762	0.202652	0.00756374	0.00840108	0.00416332	0.00423024	0.00210215	0.00208208	0.00383708	0.00390149	0.0577937	0.0568568	0.00177926	0.0018261	0.176474	0.176957	0.0137104	0.0407398	0.0351745	0.0673049	0.0668281	0.031365	0.0336403	0.0489142	0.0471792	0.021843	0.0232199	0.0264103	0.0278182	0.00512112	0.00538211	0.00637003	0.00698654
NC	SEMENSE	sagital	1.2x1.25x1.25		1.5	SIEMENS1.5NC	067_S_0056.img	75.9	0.378031	0.375318	0.00661797	0.0065459	0.00808842	0.125544	0.00435299	0.0955022	0.195491	0.193632	0.00893494	0.00958898	0.00423897	0.004249	0.00237991	0.00229782	0.00416325	0.00392608	0.062831	0.0627143	0.00200135	0.00235255	0.173604	0.172097	0.0218352	0.0377995	0.0358684	0.0629642	0.0600424	0.0303852	0.0351313	0.0476703	0.0454409	0.0220587	0.0220605	0.028829	0.0271578	0.00498058	0.00535549	0.00754111	0.00803369
NC	SEMENSE	sagital	1.2x1.25x1.25		1.5	SIEMENS1.5NC	067_S_0056_2006.img	70	0.383031	0.380706	0.00686031	0.00668829	0.00823551	0.118858	0.00423105	0.0913897	0.197795	0.196201	0.00936102	0.0099455	0.0043411	0.00436329	0.00252013	0.00232592	0.00418111	0.00405441	0.0598626	0.058996	0.00197726	0.00225471	0.175876	0.17456	0.0202942	0.0368716	0.0342248	0.0664362	0.0638236	0.0311886	0.0345993	0.0471177	0.0450729	0.0220921	0.0227718	0.0272701	0.0258256	0.00517806	0.00572463	0.00787483	0.00833077
NC	SEMENSE	sagital	1.2x1.25x1.25		1.5	SIEMENS1.5NC	073_S_0089_2009.img	68	0.412573	0.407459	0.00698125	0.00687228	0.00834043	0.0443476	0.000439331	0.112987	0.214403	0.212848	0.00873686	0.0091127	0.00449199	0.00456922	0.00248926	0.00230306	0.00425946	0.00408184	0.0248334	0.0195142	0.000114981	0.000325208	0.189435	0.185499	0.0251749	0.0452134	0.0426006	0.0689888	0.0656166	0.0332528	0.0357206	0.0525027	0.0519269	0.0237136	0.0257953	0.0320558	0.0300299	0.00524709	0.00529686	0.00738025	0.00757504
NC	SEMENSE	sagital	1.2x1.x1		3	SIEMENS3NC	009_S_4337_2011.img	72	0.369794	0.366147	0.00602508	0.00598297	0.00726654	0.111211	0.00359804	0.129976	0.196061	0.195081	0.00883679	0.00913804	0.00386447	0.00380212	0.00216142	0.00218085	0.00378835	0.00347819	0.0566584	0.0545529	0.00178485	0.001814	0.164897	0.161927	0.0476451	0.0439637	0.0383678	0.0593754	0.0600395	0.0320803	0.0338757	0.0498373	0.0468499	0.0232152	0.0247198	0.028407	0.0267306	0.00444107	0.00439248	0.0075435	0.00761314
NC	SEMENSE	sagital	1.2x1.x1		3	SIEMENS3NC	009_S_4388_2012.img	67	0.379864	0.366677	0.00656427	0.00630217	0.00799238	0.110606	0.00360305	0.118391	0.199136	0.191962	0.00882259	0.00902587	0.00412947	0.00400289	0.00243479	0.00229928	0.00408107	0.00391205	0.0549258	0.0556809	0.0017051	0.00189795	0.171905	0.16569	0.0344669	0.0428703	0.0410542	0.0640522	0.0600538	0.0338533	0.0354855	0.0470742	0.0440609	0.0217076	0.0227828	0.0288095	0.0259183	0.00497904	0.00513987	0.00748457	0.00754786
NC	SEMENSE	sagital	1.2x1.x1		3	SIEMENS3NC	009_S_4388_2014.img	69	0.375539	0.364356	0.00638487	0.0063104	0.00798369	0.108778	0.00360052	0.127048	0.196739	0.190384	0.00853773	0.00879464	0.00404509	0.00397881	0.00234052	0.00233159	0.0040436	0.00394009	0.0534813	0.0552968	0.00180435	0.00179616	0.170262	0.165178	0.0393532	0.0445645	0.0431302	0.063174	0.059289	0.033191	0.0352121	0.0467077	0.0435495	0.0213521	0.0226471	0.0288831	0.0260794	0.00469817	0.00505487	0.00727252	0.00734773
NC	SEMENSE	sagital	1.2x1.x1		3	SIEMENS3NC	009_S_4612_2013.img	70	0.377129	0.385342	0.00662673	0.00655525	0.008307	0.124244	0.00408202	0.0877144	0.19573	0.199574	0.0091743	0.00946118	0.00430504	0.00436699	0.00232169	0.00218826	0.00425072	0.00405724	0.0633204	0.0609234	0.00196715	0.00211487	0.172225	0.176308	0.0177834	0.0366343	0.0332976	0.0565974	0.0574619	0.0396422	0.0411185	0.0473831	0.047182	0.0199345	0.0208419	0.0284712	0.0287571	0.00493312	0.00548685	0.00794484	0.00818882
NC	SEMENSE	sagital	1.2x1.x1		3	SIEMENS3NC	011_S_4075.img	75.5	0.36191	0.36007	0.00610861	0.00618425	0.00755116	0.118467	0.00382003	0.13589	0.186379	0.187898	0.00849544	0.00905765	0.00389176	0.00405629	0.00221685	0.00212795	0.00380677	0.00374517	0.0577885	0.0606783	0.0018605	0.00195953	0.167035	0.163115	0.0320636	0.0514772	0.0523497	0.0590743	0.0609177	0.0309454	0.0337712	0.04627	0.0439689	0.0199282	0.0209942	0.0266271	0.0247674	0.0047838	0.00489141	0.00724861	0.00764707
NC	SEMENSE	sagital	1.2x1.x1		3	SIEMENS3NC	014_S_4577.img	85	0.375817	0.370554	0.00622733	0.00608102	0.00725888	0.11121	0.0041791	0.118673	0.197241	0.195401	0.00798708	0.00843838	0.00396502	0.00388815	0.00226313	0.00219287	0.00363605	0.00362365	0.0552111	0.0559988	0.00205153	0.00212757	0.170589	0.166715	0.0311044	0.0437177	0.0438517	0.0633023	0.0631097	0.0310581	0.0345999	0.049969	0.0450981	0.0225172	0.0231768	0.0267277	0.0253548	0.00479076	0.00532141	0.00686543	0.00717953
NC	SEMENSE	sagital	1.2x1.x1		3	SIEMENS3NC	022_S_4291.img	75.7	0.359577	0.359071	0.00678012	0.00652608	0.0076742	0.11396	0.00340218	0.14301	0.19523	0.195232	0.00917691	0.00955842	0.00461404	0.00452696	0.00216698	0.00200001	0.00394707	0.00372714	0.0570776	0.0568819	0.0016589	0.00174328	0.155171	0.154281	0.0616961	0.0402822	0.0410326	0.0641234	0.061969	0.0353216	0.0395963	0.0456287	0.043161	0.0221124	0.022861	0.0248	0.0244454	0.00443001	0.00445156	0.00799288	0.00830886
NC	SEMENSE	sagital	1.2x1.x1		3	SIEMENS3NC	032_S_4386.img	85.3	0.3696	0.367938	0.00642259	0.00623485	0.00799528	0.117057	0.0036204	0.121132	0.195615	0.194585	0.00852707	0.00885191	0.00418276	0.00412076	0.0022407	0.00211496	0.00397668	0.0040186	0.0583334	0.0587246	0.00174384	0.00187744	0.165458	0.164502	0.0243421	0.0529491	0.0438404	0.0604562	0.0608369	0.0324177	0.0342096	0.0489034	0.0451721	0.0211243	0.0222865	0.0290418	0.0281398	0.00496954	0.00536424	0.00723033	0.00742943
NC	SEMENSE	sagital	1.2x1.x1		3	SIEMENS3NC	037_S_0303_2013.img	91	0.359437	0.356352	0.00584001	0.0056877	0.00729244	0.108305	0.00356796	0.153518	0.188628	0.189386	0.00788822	0.00885595	0.00359825	0.00346698	0.00224176	0.00222072	0.00359236	0.00370008	0.0530187	0.0552866	0.00167627	0.00189169	0.162921	0.158109	0.0447619	0.0523093	0.0564478	0.0583404	0.0558487	0.0310917	0.0341666	0.047071	0.044979	0.0198055	0.0215811	0.0285462	0.0288567	0.00466528	0.00514746	0.00699623	0.00766607
NC	SEMENSE	sagital	1.2x1.x1		3	SIEMENS3NC	073_S_4739.img	65.2	0.365906	0.362348	0.0059739	0.00584435	0.0068547	0.121335	0.00348867	0.128249	0.193042	0.191496	0.00826059	0.00859635	0.00400381	0.00380604	0.00197086	0.00203908	0.00348178	0.00337292	0.0600334	0.0613013	0.00159371	0.00189497	0.164604	0.162257	0.0371949	0.0485325	0.0425218	0.0606252	0.0601553	0.0297392	0.0333827	0.0470147	0.0441745	0.0220443	0.0227335	0.0299079	0.0269788	0.00486851	0.0054488	0.00710383	0.00722035
NC	SEMENSE	sagital	1.2x1.x1		3	SIEMENS3NC	128_S_4599.img	60	0.379183	0.371771	0.00567114	0.00559109	0.00703898	0.107879	0.00365384	0.119212	0.197621	0.194692	0.00832538	0.00895466	0.00358771	0.00355847	0.00208343	0.00203262	0.00358214	0.00345684	0.0534968	0.0543823	0.00184328	0.00181126	0.173238	0.168124	0.0371718	0.0431521	0.0388877	0.0650946	0.0656125	0.0330816	0.0327669	0.0453608	0.0418552	0.0208114	0.021016	0.0293115	0.0293978	0.00513166	0.00527924	0.00715593	0.00772116
NC	SEMENSE	sagital	1.2x1.x1		3	SIEMENS3NC	128_S_4607.img	56.3	0.374503	0.381235	0.00632848	0.00614592	0.00741726	0.118806	0.00371776	0.101847	0.197551	0.200283	0.00861723	0.00935912	0.004058	0.00409783	0.00227049	0.00204809	0.00383311	0.00358415	0.0587729	0.0600326	0.00177423	0.00194435	0.168335	0.171594	0.0221613	0.042321	0.0373651	0.0622127	0.0644666	0.0324333	0.035961	0.0478088	0.0451558	0.0224642	0.0238932	0.0287529	0.0267761	0.00511689	0.00528784	0.00738157	0.00810355
AD			1.2x0.94x0.94			GE1.5	007_S_1304.img	74.9	0.35775	0.355375	0.00646432	0.0062628	0.00855775	0.116113	0.003701	0.145776	0.191955	0.189432	0.00884209	0.00921569	0.00413257	0.00413165	0.00233176	0.00213116	0.00435893	0.00419882	0.05827	0.057843	0.00188547	0.00181645	0.156954	0.156728	0.045738	0.0521526	0.0478875	0.062548	0.0604665	0.0318569	0.0333789	0.0473152	0.0454996	0.0209416	0.0209739	0.025169	0.0251405	0.00518434	0.005096	0.00778387	0.0080949
AD			1.2x0.94x0.94			GE1.5	021_S_0642.img	84.6	0.346051	0.355766	0.00535522	0.00550797	0.00797937	0.123325	0.00397518	0.15204	0.178775	0.182319	0.00772047	0.00796715	0.00354444	0.00367885	0.00181079	0.00182988	0.00395532	0.00402482	0.0618272	0.0614988	0.00198721	0.00198797	0.159556	0.165481	0.052328	0.0520721	0.0476403	0.059801	0.0593634	0.0304649	0.0348991	0.0379585	0.0372185	0.0195689	0.0205579	0.0279278	0.0266631	0.00384	0.00436544	0.00693689	0.007221
AD			1.2x0.94x0.94			GE1.5	029_S_1184.img	64.6	0.349939	0.367073	0.00565209	0.0061656	0.00639863	0.105268	0.00316565	0.156338	0.181427	0.188761	0.00667825	0.00763106	0.00374217	0.00421253	0.00190992	0.00195394	0.00316134	0.00323729	0.0528176	0.0524517	0.00160872	0.00155694	0.161834	0.170681	0.0492221	0.0595269	0.047591	0.0522022	0.0511485	0.0309877	0.0353737	0.0422668	0.0436952	0.0188817	0.0226498	0.0341887	0.032429	0.00376806	0.00454394	0.00581262	0.00655398
AD			1.2x0.94x0.94			GE1.5	094_S_1397.img	55.2	0.371346	0.361902	0.00651368	0.00612719	0.00786973	0.117307	0.00363583	0.125299	0.187986	0.182301	0.00865103	0.008721	0.00422473	0.00417475	0.00228895	0.00195244	0.00404565	0.00382491	0.0588605	0.0584474	0.00168256	0.00195327	0.17471	0.170881	0.0428445	0.0418916	0.0405647	0.0611536	0.0591129	0.030611	0.0310166	0.043017	0.03819	0.0212744	0.0220682	0.0283387	0.0280313	0.00475865	0.0050252	0.0074849	0.00757819
AD			1.2x0.94x0.94			GE1.5	116_S_0392.img	84.7	0.348846	0.350891	0.00579302	0.00573323	0.00726827	0.111262	0.00381442	0.166392	0.176049	0.175709	0.00757796	0.00790907	0.00385815	0.00386618	0.00193577	0.00186705	0.00371267	0.0035556	0.0555	0.0557615	0.00185634	0.00195808	0.16522	0.167274	0.0781152	0.0444637	0.043814	0.0563505	0.0548396	0.0298362	0.0371848	0.0412714	0.0387876	0.0193648	0.0195513	0.0259138	0.0221431	0.00422049	0.00410715	0.0066721	0.00700767
AD			1.2x0.94x0.94			GE1.5	131_S_0497.img	75.8	0.355749	0.344903	0.00570414	0.00554413	0.00726169	0.103049	0.00326206	0.174527	0.179639	0.175814	0.0084944	0.0084896	0.0037366	0.00366656	0.00196822	0.00187757	0.0036384	0.00362329	0.0523612	0.0506883	0.00152664	0.0017361	0.167617	0.160599	0.0687869	0.0519766	0.0537642	0.0559742	0.0552634	0.0293084	0.0314057	0.0446332	0.0408904	0.0192434	0.0204081	0.0271953	0.0246124	0.00426952	0.00434712	0.00750961	0.00737912
AD			1.2x0.94x0.94			GE1.5	131_S_0691.img	65	0.365015	0.369239	0.00608538	0.00642536	0.00732213	0.10307	0.00351187	0.139331	0.192259	0.196033	0.00737013	0.00788451	0.00401345	0.00441264	0.00207192	0.00201353	0.00370786	0.00361427	0.0505485	0.0525221	0.00174794	0.00176394	0.165388	0.165324	0.0719526	0.033478	0.0339012	0.0652528	0.0655584	0.0354907	0.0378986	0.0400257	0.0401529	0.0202905	0.0217624	0.0286773	0.0276574	0.00361027	0.00420545	0.00628297	0.00668295
AD			1.2x0.94x0.94			GE1.5	136_S_0299.img	91.3	0.34581	0.339005	0.00560196	0.00557446	0.00727208	0.102355	0.00334556	0.191035	0.184416	0.182654	0.00732618	0.00778917	0.00357174	0.0037172	0.00203022	0.00185815	0.00372873	0.00354335	0.0512478	0.0511077	0.00165504	0.00169052	0.15407	0.148564	0.0546297	0.0698143	0.0665911	0.0569296	0.0516496	0.0269047	0.0313296	0.0459093	0.0458507	0.0194002	0.0214526	0.0311008	0.0283415	0.00527113	0.0053208	0.00622903	0.00650132
AD			1.2x0.94x0.94			GE1.5	136_S_0300.img	56.5	0.381786	0.37744	0.00574172	0.00571308	0.00694002	0.10811	0.00296878	0.111299	0.195403	0.194449	0.00769071	0.00828686	0.00368216	0.00372146	0.00206023	0.00199228	0.00347367	0.00346635	0.0535592	0.0545517	0.00154933	0.00141944	0.178693	0.174705	0.0253262	0.0430443	0.042929	0.0636958	0.0630577	0.0315548	0.0323921	0.045277	0.0428251	0.020164	0.0210372	0.0306016	0.0308787	0.00517221	0.00541067	0.00663029	0.00713585
AD			1.2x1.02x1.02			GE3	005_S_4910.img	82.7	0.334866	0.343888	0.00625547	0.00640079	0.00853001	0.122723	0.00429679	0.17304	0.167366	0.174341	0.00785088	0.0085512	0.00412928	0.00428973	0.0021262	0.00211106	0.00429679	0.00423322	0.0594013	0.0633227	0.00209996	0.00219784	0.15965	0.160996	0.0660745	0.0566656	0.0503021	0.0549521	0.0547806	0.0310372	0.0324933	0.0329222	0.0335378	0.0188845	0.0213669	0.0270714	0.0288838	0.00345519	0.00429881	0.00689727	0.00753301
AD			1.2x1.02x1.02			GE3	005_S_5119.img	77.1	0.351421	0.360105	0.00586969	0.00617622	0.00686569	0.114112	0.00380998	0.151641	0.184397	0.191746	0.00786267	0.00865658	0.00363882	0.00410298	0.00223183	0.00207325	0.00358467	0.00328103	0.0560105	0.0581012	0.00181893	0.00199202	0.159162	0.159703	0.0378483	0.0594095	0.054384	0.0573053	0.0598563	0.0313666	0.0360971	0.043601	0.0399893	0.0193806	0.0217149	0.0297681	0.0302168	0.00391151	0.00497424	0.00692758	0.00755516
AD			1.2x1.02x1.02			GE3	027_S_4802.img	84.3	0.349193	0.347096	0.00567558	0.00542401	0.00726293	0.108436	0.00387005	0.173042	0.190985	0.182651	0.00799909	0.00877013	0.00374983	0.00367414	0.00192649	0.00174987	0.00368007	0.0035836	0.053866	0.0545703	0.00187677	0.00199328	0.150209	0.155676	0.0514372	0.0622659	0.0593398	0.0640944	0.056246	0.0290948	0.0339726	0.0425334	0.0380474	0.0191959	0.0190727	0.032458	0.0319927	0.00449044	0.00418767	0.0071197	0.0079041
AD			1.2x1.02x1.02			GE3	052_S_4959.img	77.6	0.36503	0.365416	0.0057409	0.00579608	0.00729313	0.104444	0.00311984	0.14316	0.188816	0.192136	0.00797704	0.00822503	0.00348729	0.00369407	0.00225361	0.00210201	0.00365355	0.00363958	0.0509115	0.0535326	0.0015194	0.00160114	0.168239	0.165056	0.0500306	0.0458433	0.0472866	0.0611987	0.063789	0.0342183	0.0371922	0.043077	0.0388925	0.0212681	0.0221204	0.0256028	0.0263915	0.00465042	0.00499971	0.00677898	0.00697737
AD			1.2x1.02x1.02			GE3	127_S_4500.img	92.4	0.364552	0.361748	0.0054791	0.0053705	0.00636849	0.0936723	0.00341759	0.159392	0.187442	0.185492	0.00773715	0.00837795	0.00347862	0.00335656	0.00200137	0.00201484	0.00323451	0.00313489	0.0468079	0.0468653	0.00157866	0.00183893	0.169374	0.167878	0.0571495	0.0527662	0.049477	0.0596975	0.0598886	0.0305699	0.0329509	0.0448783	0.0407715	0.0217602	0.0221434	0.0274116	0.0264854	0.00432135	0.00453495	0.00654261	0.00709725
AD			1.2x1.02x1.02			GE3	127_S_4940.img	90.4	0.346156	0.352693	0.005814	0.00579271	0.00764418	0.109422	0.00395597	0.168522	0.183717	0.186253	0.00703575	0.00797664	0.00385116	0.00375863	0.00196366	0.0020349	0.00380694	0.00383806	0.0536444	0.0557775	0.0019178	0.00203899	0.155405	0.158464	0.0509298	0.0609438	0.0566488	0.0620009	0.0608545	0.0295662	0.0347145	0.0413866	0.0405702	0.0184967	0.0206536	0.028559	0.0254514	0.00445057	0.00498693	0.00629386	0.00700136
AD			1.2x1.02x1.02			GE3	127_S_4992.img	64.9	0.34136	0.344031	0.00638522	0.00614558	0.00807642	0.107996	0.00399156	0.182014	0.172858	0.173792	0.00807825	0.00902766	0.00430803	0.00408943	0.0020781	0.00205615	0.00404553	0.00403181	0.0519251	0.0560712	0.00186407	0.00212749	0.160424	0.161212	0.0720539	0.0581109	0.0518492	0.0595661	0.0606491	0.0251329	0.0273675	0.0381842	0.0378128	0.0195069	0.0214075	0.0266687	0.02256	0.00474524	0.00511293	0.00713615	0.0079127
AD			1.2x1.02x1.02			GE3	127_S_5095.img	66	0.371344	0.35572	0.00603468	0.006025	0.00770595	0.0848248	0.0014964	0.166849	0.192942	0.179456	0.00893348	0.00936892	0.00405998	0.00401367	0.00197539	0.00201133	0.00397082	0.00373513	0.0343605	0.050465	0.000859134	0.000637957	0.169469	0.166896	0.0581032	0.0560532	0.0526933	0.0620208	0.0640881	0.0324577	0.0322331	0.0392347	0.023921	0.0226907	0.0222919	0.0328683	0.0326713	0.00473388	0.00530065	0.00786975	0.00832109
AD			1.2x0.94x0.94			philips1.5	010_S_0829.img	65	0.362442	0.372553	0.00647829	0.00648221	0.00846248	0.134223	0.00403508	0.105324	0.184435	0.189246	0.00810841	0.00899605	0.00410275	0.00415572	0.00237554	0.0023265	0.00436169	0.00410079	0.0679735	0.0662502	0.00192828	0.00210679	0.1699	0.174313	0.0216554	0.0452872	0.0383823	0.0631342	0.0606998	0.0317588	0.0359822	0.0404734	0.0392591	0.0204814	0.0211209	0.0252031	0.0288154	0.00415768	0.00434992	0.00733552	0.00801621
AD			1.2x0.94x0.94			philips1.5	012_S_0689.img	64.7	0.369777	0.353221	0.00572944	0.00542736	0.00666445	0.108524	0.00373572	0.146921	0.186536	0.176168	0.00758436	0.00742469	0.00353937	0.00353865	0.00219008	0.00188872	0.0034322	0.00323297	0.0544441	0.0540794	0.00176645	0.00196927	0.175657	0.169629	0.0443158	0.0521469	0.0504588	0.062583	0.0611172	0.0308948	0.0329641	0.0405736	0.0350923	0.0198402	0.0181838	0.0290989	0.025005	0.00428234	0.00447222	0.0068493	0.00675939
AD			1.2x0.94x0.94			philips1.5	012_S_0803.img	84.9	0.367343	0.359957	0.00659946	0.00621383	0.00772233	0.10672	0.00371935	0.141725	0.186292	0.181911	0.0105774	0.0114139	0.00400656	0.00377482	0.00259379	0.00243901	0.00388666	0.00383656	0.0528225	0.0538988	0.00183149	0.00188875	0.170475	0.166633	0.0346114	0.0573659	0.0497482	0.0627154	0.0606253	0.0292099	0.0330867	0.0434252	0.0409487	0.0186495	0.0181843	0.0284977	0.0245592	0.0050167	0.00568416	0.00935698	0.0102392
AD			1.2x0.94x0.94			philips1.5	018_S_0633.img	84	0.355035	0.367675	0.00531229	0.0056266	0.00698859	0.110596	0.00352435	0.145242	0.182706	0.187681	0.00676446	0.00831023	0.00322465	0.00366261	0.00208851	0.00196484	0.00340241	0.00358704	0.0537825	0.0568147	0.00172096	0.0018034	0.165566	0.171684	0.0439162	0.0500786	0.0512483	0.058297	0.0597242	0.0337596	0.0402879	0.039679	0.0370263	0.0187519	0.019499	0.029106	0.0278505	0.00396404	0.00426117	0.00591514	0.00734498
AD			1.2x0.94x0.94			philips1.5	032_S_0147.img	59.8	0.381376	0.366917	0.0062278	0.0062278	0.00766397	0.120327	0.00387845	0.107382	0.191155	0.183635	0.00831234	0.00892089	0.00402303	0.0040931	0.00220477	0.00213544	0.00394041	0.00372355	0.0612188	0.0591092	0.00186546	0.00201373	0.18191	0.174361	0.0311316	0.0388354	0.0374155	0.0649202	0.0610609	0.0290943	0.0293687	0.0418066	0.0404914	0.021077	0.021302	0.0306802	0.02749	0.00475844	0.00523127	0.00713214	0.00761381
AD			1.2x0.94x0.94			philips1.5	032_S_1037.img	74.3	0.350766	0.359855	0.00583705	0.00554634	0.00742376	0.101648	0.00377847	0.165145	0.186049	0.187819	0.00769728	0.00780397	0.00379136	0.00376057	0.0020464	0.00178649	0.00379852	0.00362596	0.0514894	0.0501591	0.00173851	0.00203996	0.15702	0.164233	0.0565138	0.0583411	0.0502901	0.0615768	0.0575048	0.0284628	0.0320479	0.0454841	0.0449185	0.0207469	0.0224975	0.0258421	0.0268882	0.00497495	0.00500574	0.00666119	0.00676215
AD			1.2x0.94x0.94			philips1.5	032_S_1101.img	71.5	0.368706	0.354766	0.00696339	0.00652504	0.00826903	0.111772	0.00391063	0.139088	0.185283	0.17828	0.00893754	0.00843851	0.00462517	0.00446092	0.00233822	0.00206516	0.00421193	0.00405814	0.0562041	0.055569	0.00186116	0.00205052	0.174487	0.168048	0.0324704	0.0554895	0.0511301	0.0596889	0.0573591	0.0297524	0.0308718	0.0432764	0.0410909	0.0203524	0.0214206	0.0281863	0.0234314	0.00502063	0.00519325	0.00794471	0.00735362
AD			1.2x1x1			philips3	006_S_4192.img	84.4	0.341067	0.345157	0.00562622	0.0055259	0.00643281	0.100211	0.00318814	0.192791	0.177293	0.180682	0.00710723	0.00769485	0.003599	0.00373038	0.00202802	0.00179552	0.00322795	0.00320486	0.0499958	0.0502156	0.0015025	0.00168564	0.156668	0.15678	0.0883984	0.0553872	0.0490061	0.057064	0.0557041	0.0346396	0.0408391	0.0383317	0.0364136	0.019128	0.0199888	0.0250616	0.0241523	0.00387131	0.00441196	0.00630541	0.00686915
AD			1.2x1x1			philips3	006_S_4867.img	75.1	0.350124	0.366246	0.00584689	0.00569652	0.00762965	0.116002	0.00398895	0.144466	0.179558	0.189397	0.00769099	0.0086536	0.00354573	0.00350517	0.00230215	0.00219234	0.00373568	0.00389397	0.0572996	0.0587024	0.00190346	0.00208648	0.162876	0.168197	0.0439536	0.0544424	0.0460708	0.0561856	0.0587885	0.0283006	0.032062	0.0448776	0.0451448	0.0192473	0.0224477	0.0280473	0.0274299	0.00397411	0.00486549	0.00661857	0.00731505
AD			1.2x1x1			philips3	010_S_5163.img	66.6	0.368264	0.36973	0.00620793	0.00616103	0.00766122	0.117021	0.00396976	0.120985	0.188357	0.189737	0.00829522	0.00871737	0.00375634	0.0038525	0.00245159	0.00230931	0.00388533	0.00377589	0.059394	0.0576272	0.00196768	0.00200208	0.171612	0.171277	0.0251304	0.0503381	0.0455162	0.0585075	0.0580705	0.0324906	0.0362641	0.0472408	0.0447923	0.0195611	0.0212427	0.0273967	0.025755	0.00415113	0.00481406	0.0073063	0.00751816
AD			1.2x1x1			philips3	018_S_5074.img	74.9	0.37863	0.374996	0.00606137	0.00624633	0.00727736	0.103986	0.00409578	0.118708	0.193756	0.193385	0.00846945	0.00895443	0.00381524	0.00398781	0.00224613	0.00225852	0.00360992	0.00366744	0.0516716	0.0523141	0.00189479	0.002201	0.176405	0.172657	0.0374727	0.0413384	0.0398967	0.0656414	0.0638528	0.0330919	0.0342814	0.0456952	0.0443518	0.020355	0.0215206	0.0257181	0.0258526	0.00405684	0.00456572	0.00766941	0.00791544
AD			1.2x1x1			philips3	019_S_4477.img	84.2	0.35342	0.355281	0.00648714	0.00627076	0.00841485	0.106734	0.0041246	0.159267	0.179063	0.181429	0.00790445	0.00839208	0.00407491	0.00413392	0.00241223	0.00213684	0.00441241	0.00400347	0.0538911	0.0528434	0.00188009	0.00224555	0.166453	0.165461	0.0433829	0.0579577	0.0579277	0.0575384	0.0579608	0.0302378	0.0320071	0.043182	0.0399664	0.0194697	0.0192223	0.0251162	0.0280129	0.00424884	0.00511124	0.00717664	0.00754107
AD			1.2x1x1			philips3	019_S_5019.img	64	0.353752	0.374841	0.00648314	0.00673594	0.00762522	0.117034	0.00472071	0.128807	0.174988	0.186887	0.00785202	0.00852705	0.00415774	0.00434779	0.0023254	0.00238815	0.00370952	0.0039157	0.0589498	0.0580847	0.0022994	0.00242221	0.170913	0.179428	0.0352252	0.0517324	0.0418491	0.0619995	0.0623097	0.0283664	0.0328128	0.0356205	0.0388038	0.0210935	0.0234297	0.0250307	0.0262078	0.00393453	0.00466872	0.0067969	0.00718327
AD			1.2x1x1			philips3	031_S_4024.img	56	0.370396	0.360594	0.00673013	0.00641357	0.00766266	0.117165	0.00366919	0.12737	0.192472	0.185183	0.00929779	0.0100321	0.00427143	0.00418649	0.00245871	0.00222794	0.00395229	0.00371037	0.0599835	0.0571817	0.0017072	0.00196285	0.168628	0.165379	0.0345326	0.0472336	0.0456045	0.0629355	0.0592561	0.0311902	0.0311431	0.0446308	0.0414343	0.0206845	0.0212842	0.0293346	0.027793	0.00476042	0.00543301	0.00823401	0.00887314
AD			1.2x1x1			philips3	136_S_0300.img	57	0.372065	0.370618	0.00606865	0.00599133	0.00724319	0.107635	0.00334096	0.127038	0.192902	0.193122	0.00822708	0.00879368	0.00390223	0.00386557	0.00216642	0.00212643	0.00367692	0.00356693	0.0558591	0.0517762	0.00158382	0.00175714	0.170936	0.168703	0.0248752	0.0516302	0.050533	0.0642115	0.0596233	0.0309512	0.0360793	0.0441244	0.0425826	0.0203997	0.0203271	0.0292927	0.0303766	0.00490878	0.00526541	0.00724252	0.00766314
AD			1.2x1.25x1.25			siemens1.5	003_S_1059.img	85.2	0.352233	0.348508	0.00537091	0.00502618	0.0071056	0.102159	0.00335363	0.176244	0.181599	0.178555	0.00725881	0.00768355	0.00347449	0.00339193	0.00189642	0.00163425	0.00367707	0.00342853	0.0517395	0.0504193	0.00165043	0.0017032	0.163376	0.16227	0.0639181	0.0624081	0.0499188	0.0546726	0.0527192	0.0294344	0.0338665	0.045943	0.0388918	0.0194357	0.0193914	0.0281739	0.0299707	0.00490446	0.00464486	0.00629443	0.00675577
AD			1.2x1.25x1.25			siemens1.5	003_S_1257.img	85.1	0.342836	0.340691	0.00534286	0.0053657	0.0076387	0.107338	0.00382237	0.186966	0.168317	0.166081	0.00774688	0.00908057	0.00334735	0.00325328	0.00199551	0.00211309	0.003903	0.0037357	0.0529428	0.0543954	0.00189405	0.00192899	0.166773	0.165529	0.0980675	0.0458819	0.043017	0.0522991	0.0506879	0.0291707	0.0295335	0.0390992	0.0367133	0.0205537	0.0225419	0.0244198	0.0238232	0.0038815	0.00406694	0.00664095	0.00779727
AD			1.2x1.25x1.25			siemens1.5	011_S_0010.img	75	0.36791	0.377048	0.00590288	0.00586716	0.00783977	0.106894	0.00324422	0.125294	0.189399	0.192248	0.00785721	0.00825423	0.00369605	0.00383475	0.00220683	0.00203241	0.00397761	0.00386216	0.0536035	0.0532904	0.00156563	0.00167942	0.170655	0.176546	0.0352005	0.0473584	0.0427346	0.0612547	0.0618369	0.029624	0.0319579	0.0452388	0.0427645	0.0192817	0.0212004	0.0303292	0.0305102	0.00474257	0.00504324	0.00678744	0.00719193
AD			1.2x1.25x1.25			siemens1.5	013_S_0996.img	93	0.353301	0.3564	0.00589218	0.00575507	0.00694775	0.113352	0.0035499	0.154802	0.184596	0.185446	0.00864843	0.00940517	0.00361406	0.00345937	0.00227812	0.0022957	0.00357978	0.00336884	0.0573486	0.0560038	0.00174902	0.00180176	0.160057	0.161551	0.0432949	0.0594404	0.0520672	0.0614504	0.0598244	0.0268092	0.0314824	0.0455994	0.0431235	0.0193043	0.0198615	0.0285082	0.0277119	0.00406757	0.00472851	0.00750673	0.00812021
AD			1.2x1.25x1.25			siemens1.5	016_S_1263.img	64.9	0.368443	0.367234	0.00620374	0.00601236	0.00712482	0.1124	0.00350167	0.129081	0.193557	0.191823	0.00804415	0.0087319	0.00401989	0.0040496	0.00218472	0.00196363	0.00362839	0.0034973	0.0565992	0.0558013	0.00169797	0.00180458	0.166843	0.166679	0.0437836	0.0421057	0.043192	0.0623765	0.0616765	0.0328731	0.0347423	0.0462497	0.0418846	0.0212373	0.021308	0.027025	0.028196	0.0047557	0.00494359	0.00708549	0.0078047
AD			1.2x1.25x1.25			siemens1.5	067_S_0029.img	64.8	0.378123	0.362347	0.00603866	0.00588118	0.00799731	0.0984998	0.00342648	0.137686	0.187515	0.179458	0.00779193	0.00799862	0.0038169	0.00384249	0.00222242	0.0020387	0.00419288	0.00380443	0.0494287	0.0490711	0.00165353	0.00177295	0.182817	0.17489	0.0400417	0.0492299	0.0484149	0.0671517	0.063735	0.0291822	0.0299026	0.0453717	0.0394957	0.019198	0.0194093	0.0226442	0.0224992	0.00504458	0.00545927	0.00671648	0.00695795
AD			1.2x1.25x1.25			siemens1.5	073_S_1207.img	56.6	0.3865	0.373536	0.0063685	0.00637382	0.00785894	0.118265	0.00337964	0.097718	0.197548	0.191389	0.00848366	0.00901532	0.00420195	0.00428525	0.00216655	0.00208857	0.00405131	0.00380852	0.0592048	0.0590604	0.00166678	0.00171374	0.180469	0.173132	0.0185756	0.039884	0.0392593	0.0646615	0.061491	0.0339692	0.0341597	0.0497526	0.043634	0.023389	0.0233491	0.0222423	0.0246712	0.00491527	0.00546998	0.00710486	0.00763121
AD			1.2x1.x1			siemens3	009_S_5027.img	75.6	0.384016	0.356208	0.00634533	0.00586775	0.0069974	0.0991735	0.00321854	0.138174	0.206444	0.187379	0.00820076	0.00785589	0.00412782	0.00384603	0.00221833	0.00202254	0.0036142	0.00338401	0.0492406	0.0499336	0.00157937	0.00163999	0.169373	0.160974	0.0560594	0.0407433	0.0413716	0.0656585	0.0612678	0.037039	0.0373134	0.0459869	0.03457	0.024495	0.0235349	0.0297893	0.0275636	0.00454888	0.00412045	0.00712846	0.00686633
AD			1.2x1.x1			siemens3	009_S_5252.img	56.6	0.36645	0.374874	0.00627976	0.00578284	0.00798072	0.109958	0.00359425	0.12508	0.187013	0.192816	0.00777623	0.00870214	0.00400251	0.0037015	0.00227724	0.00208205	0.00405614	0.00392458	0.054267	0.0556913	0.00171598	0.00187828	0.171661	0.173356	0.0387696	0.0458959	0.0404155	0.0583039	0.0583017	0.0327344	0.0363715	0.0435794	0.0422016	0.0211573	0.0227832	0.0279933	0.0298494	0.00426349	0.00455806	0.00675952	0.00745449
AD			1.2x1.x1			siemens3	011_S_4906.img	75.8	0.368164	0.369409	0.0062003	0.00580553	0.00643497	0.098847	0.00328616	0.141854	0.191644	0.19142	0.00836963	0.00885074	0.00413144	0.00377669	0.00206965	0.00202883	0.00330029	0.00313469	0.0499611	0.0488867	0.00152967	0.00175649	0.168151	0.169139	0.0471404	0.0502774	0.0444366	0.0612841	0.0604718	0.0316247	0.0356847	0.0429344	0.0410021	0.021417	0.0216414	0.0309011	0.0291336	0.00450346	0.00465023	0.00735011	0.00768838
AD			1.2x1.x1			siemens3	033_S_0733.img	58.2	0.370253	0.378508	0.00727087	0.00734854	0.00909616	0.111365	0.00412609	0.112033	0.19308	0.196767	0.00916152	0.00983121	0.00483272	0.00504585	0.00243815	0.00230364	0.00447467	0.00462244	0.0573789	0.0539859	0.00195885	0.00216819	0.168012	0.171909	0.0237724	0.0471337	0.0411274	0.065039	0.0653213	0.0290304	0.0342676	0.0441083	0.045997	0.0199977	0.0219708	0.0307525	0.0252018	0.00518888	0.00520971	0.00812526	0.00863297
AD			1.2x1.x1			siemens3	033_S_5017.img	85	0.361874	0.353683	0.00573937	0.00566832	0.00655421	0.0996808	0.00348063	0.16332	0.191523	0.187514	0.00718254	0.00740605	0.00390766	0.00384845	0.00183171	0.00181987	0.00335037	0.00320458	0.049127	0.0505546	0.00158749	0.00189388	0.163168	0.158764	0.0442786	0.0597864	0.0592558	0.0625299	0.0626084	0.0320206	0.0335126	0.0447893	0.0405264	0.0193207	0.0194909	0.0292009	0.0275334	0.00435911	0.00482241	0.00648612	0.00642765
AD			1.2x1.x1			siemens3	033_S_5087.img	64.7	0.364759	0.342608	0.0060877	0.00587781	0.007122	0.115434	0.00377967	0.154331	0.189649	0.175487	0.0078291	0.00788337	0.00394009	0.0038515	0.00214761	0.00202711	0.00357856	0.00354344	0.0576544	0.0577805	0.00184674	0.00193293	0.167282	0.159239	0.051431	0.0506106	0.0522913	0.0625785	0.0601404	0.0306644	0.0296947	0.0438765	0.037349	0.0213556	0.0219718	0.0273444	0.0224338	0.00494087	0.00491453	0.00671978	0.00686822
AD			1.2x1.x1			siemens3	036_S_4820.img	85.7	0.356919	0.357146	0.00576098	0.00575678	0.0079267	0.12981	0.00401917	0.132662	0.180478	0.180955	0.00776973	0.00820707	0.00355413	0.00365654	0.00220769	0.00210024	0.00412746	0.00380008	0.0655877	0.0642228	0.00191725	0.00210276	0.168672	0.167984	0.0383215	0.0480571	0.0462843	0.0615509	0.0621033	0.0306063	0.0321718	0.0413166	0.0400297	0.019708	0.0195099	0.0238305	0.0240966	0.00439607	0.00416271	0.00684132	0.00708979
AD			1.2x1.x1			siemens3	116_S_4625.img	64.9	0.370217	0.352455	0.00643382	0.00612455	0.00835019	0.121042	0.00424895	0.131128	0.193249	0.18384	0.00875486	0.00919414	0.00415125	0.00381275	0.00228334	0.00231181	0.00425126	0.00409893	0.0585806	0.0624618	0.00209255	0.00215717	0.168212	0.159422	0.0329407	0.0497496	0.0484387	0.0598015	0.056475	0.0331307	0.0312051	0.0477163	0.041234	0.0214502	0.0218656	0.0277394	0.0292972	0.00452591	0.00492518	0.00764242	0.0080317
AD			1.2x1.x1			siemens3	013_S_0996.img	93	0.355966	0.356003	0.00617766	0.00626463	0.00715155	0.106838	0.00365641	0.157943	0.186856	0.186232	0.00875055	0.00924248	0.00383216	0.00383941	0.0023455	0.00242613	0.00369808	0.00345438	0.0541612	0.0526764	0.00182458	0.00183183	0.16036	0.160529	0.0432355	0.0605074	0.0542011	0.060289	0.0602093	0.0269973	0.0300693	0.0465766	0.0428459	0.0205632	0.0205406	0.0297821	0.0295085	0.00377237	0.00435217	0.00762808	0.0079506
[truncated: 791 more columns]

## Sheet: rowvolume
				Level1	Level1	Level1	Level1	Level1	Level1	Level1	Level1	Level2	Level2	Level2	Level2	Level2	Level2	Level2	Level2	Level2	Level2	Level2	Level2	Level2	Level2	Level2	Level2	Level2	Level2	Level2	Level3	Level3	Level3	Level3	Level3	Level3	Level3	Level3	Level3	Level3	Level3	Level3	Level3	Level3	Level3	Level3	Level3	Level3	Level3
			Label names/age	Telencephalon_L	Telencephalon_R	Diencephalon_L	Diencephalon_R	Mesencephalon	Metencephalon	Myelencephalon	CSF	CerebralCortex_L	CerebralCortex_R	CerebralNucli_L	CerebralNucli_R	Thalamus_L	Thalamus_R	BasalForbrain_L	BasalForbrain_R	Mesencephalon_L	Mesencephalon_R	Metencephalon_R	Metencephalon_L	Myelencephalon_L	Myelencephalon_R	WhiteMatter_L	WhiteMatter_R	Ventricle	Sulcus_L	Sulcus_R	Frontal_L	Frontal_R	Parietal_L	Parietal_R	Temporal_L	Temporal_R	Limbic_L	Limbic_R	Occipital_L	Occipital_R	Insula_L	Insula_R	BasalGang_L	BasalGang_R	Thalamus_L	Thalamus_R	BasalForbrain_L	BasalForbrain_R	midbrain_L
ge1.5	NC	002_S_0413_2006.img	76	483154	481126	7013	7193	8787	127757	4245	130509	252162	250132	9509	9978	4432	4651	2581	2543	4425	4363	63954	63804	2065	2181	221485	221017	38481	47579	44450	80469	78253	39267	42813	58784	54485	27538	29899	42284	40199	5464	6217	7867	8247	4432	4651	2581	2543	4425
ge1.5	NC	002_S_0413_2007.img	77	487120	484186	7085	7246	8811	127524	4261	129181	254865	251365	9532	10288	4404	4683	2682	2563	4459	4353	63702	63823	2125	2137	222724	222534	38123	47404	43654	81540	78420	40082	43219	59200	54897	27718	30171	42255	40133	5664	6299	7939	8516	4404	4683	2682	2563	4459
ge1.5	NC	002_S_0685.img	93.8	421890	420764	7427	7212	9679	126634	4095	159448	210891	208069	10045	10805	4732	4825	2695	2388	4787	4893	63719	62915	1862	2233	200955	201891	50289	57124	52036	68180	65662	35458	36705	45771	43327	23432	25896	34099	32308	5357	5693	8642	9286	4732	4825	2695	2388	4787
ge1.5	NC	002_S_1261_2007.img	71	442312	439287	6749	6801	8431	133712	4139	136949	228175	227849	9352	9366	4467	4638	2283	2164	4261	4170	68099	65614	1960	2179	204786	202073	40179	49486	47284	73400	71990	39877	40586	52762	53267	24508	24965	33294	32418	5519	5784	8169	8206	4467	4638	2283	2164	4261
ge1.5	NC	002_S_1261_2009.img	73	431301	427702	6660	6690	8190	130697	4152	142004	218090	219145	9002	8990	4367	4587	2293	2104	4120	4071	66234	64464	1949	2204	204210	199568	44420	50103	47481	69204	69253	38130	38894	51091	51678	23579	23827	31776	31236	5423	5409	7893	7839	4367	4587	2293	2104	4120
ge1.5	NC	005_S_0602_2009.img	74	461088	466574	7919	7909	10601	136716	4498	133454	231551	233193	10876	12028	5125	5139	2794	2770	5440	5162	68276	68441	2233	2265	218661	221354	34226	51447	47782	69517	67961	38825	40722	57402	54411	27055	30179	34470	35103	5900	6498	9261	10349	5125	5139	2794	2770	5440
ge1.5	NC	005_S_0610.img	84.6	442505	434668	7005	7052	8854	128106	3470	223430	229110	226375	11854	12681	4202	4251	2803	2802	4512	4342	63041	65065	1613	1858	201542	195612	63606	84261	75565	75683	72367	38634	39647	55916	53257	24225	23983	29995	32002	6152	6787	10363	11016	4202	4251	2803	2802	4512
ge1.5	NC	006_S_0498.img	76	473967	476331	7512	7550	9949	125736	4889	173636	245771	247060	10727	11336	4782	5090	2730	2460	5075	4875	63215	62521	2370	2519	217470	217936	52292	62047	59298	80828	79494	42348	42339	59115	59781	25371	26016	31502	32797	8180	8242	9157	9729	4782	5090	2730	2460	5075
ge1.5	NC	052_S_0951.img	90.6	478578	487821	7411	7510	9343	134473	5072	243905	250025	257485	10701	11364	4776	4817	2635	2693	4736	4607	67916	66558	2261	2812	217853	218974	117695	64484	61727	79974	83982	40710	43756	57494	55818	28296	31009	39245	38017	5804	6618	9205	9651	4776	4817	2635	2693	4736
ge1.5	NC	098_S_0172.img	75.7	426550	425725	7723	7339	8549	129618	3990	132227	218618	218503	9224	9782	5004	4873	2719	2466	4377	4172	64980	64639	1935	2056	198709	197441	25499	53922	52807	67258	67824	31829	34375	55857	51715	25489	25322	34209	34720	5798	6348	7404	7983	5004	4873	2719	2466	4377
ge1.5	NC	131_S_0319_2006.img	70	427144	428191	6863	6919	9666	134686	4467	109013	219336	218781	9250	10240	4331	4522	2533	2398	4865	4801	67782	66905	2092	2376	198558	199171	16916	47581	44518	72255	70544	36454	39373	51594	49555	24053	25502	30654	28876	5771	6350	7809	8824	4331	4522	2533	2398	4865
ge1.5	NC	136_S_0186.img	85.7	470474	471817	7891	8031	9217	119764	3852	185189	238042	239229	10863	11242	5063	5426	2828	2606	4807	4411	60422	59342	1824	2029	221570	221347	60264	65407	59519	76801	73550	36820	43385	57620	55530	25579	25291	36731	36705	6067	6361	9290	9652	5063	5426	2828	2606	4807
ge3	NC	005_S_0553_2008.img	87	489116	493380	7512	7323	9085	126721	4200	181504	263316	265803	11119	11326	4596	4569	2917	2754	4659	4427	65158	61563	1930	2271	214683	216252	49937	70401	61167	83666	86051	45959	50359	60229	59159	28962	28744	39416	35968	6616	7068	9589	9782	4596	4569	2917	2754	4659
ge3	NC	005_S_0553_2009.img	88	487940	497322	7464	7392	8782	124399	4109	184739	262250	269211	11426	11579	4689	4679	2775	2714	4467	4315	63983	60417	1852	2257	214266	216533	51581	70431	62729	84682	88250	46089	51986	59153	58803	29012	28586	38389	36115	6470	7020	9884	10034	4689	4679	2775	2714	4467
ge3	NC	005_S_0602_2007.img	72	449839	456852	7971	7977	10603	77468	866	140090	228393	231510	10857	11960	5191	5320	2781	2657	5401	5203	29265	48203	512	355	210589	213383	31526	56558	52007	69482	68963	40827	43239	54796	51357	27175	28555	31774	34589	5948	6399	9250	10371	5191	5320	2781	2657	5401
ge3	NC	021_S_4254.img	88	380968	387050	6608	6697	8470	105104	4029	174330	201503	206454	9516	10680	4152	4237	2456	2460	4170	4300	52446	52659	2001	2029	169950	169918	42310	68624	63397	63423	64083	29074	32695	51974	52338	23149	24875	30497	28455	4312	5319	8594	9371	4152	4237	2456	2460	4170
ge3	NC	029_S_4279.img	85.1	423565	430162	7260	7435	8962	111263	4110	194421	236207	236173	9635	10296	4826	4904	2434	2532	4448	4514	55283	55980	2025	2085	177724	183694	51682	72278	70462	78377	75825	35636	40030	62778	57925	24736	26535	29411	31050	6825	6490	8082	8618	4826	4904	2434	2532	4448
ge3	NC	029_S_4384.img	64.8	473646	476656	8421	8662	11145	141791	5557	148911	251297	256618	11144	12000	5344	5674	3078	2988	5546	5600	70172	71619	2508	3049	211206	208038	48381	54723	45808	86986	88273	40138	44334	59058	60964	25562	27836	35115	31309	5803	5714	9782	10192	5344	5674	3078	2988	5546
ge3	NC	029_S_4385.img	69.4	383615	409033	6732	6437	9049	116548	3776	144357	209251	215313	8730	9672	4074	4022	2659	2415	4512	4538	61306	55242	1830	1946	165635	184048	41165	56358	46836	62336	61581	33508	38682	54381	52575	22296	24338	31720	33060	6260	6569	7484	8183	4074	4022	2659	2415	4512
ge3	NC	052_S_1250_2007.img	73	371934	372791	6799	6771	8252	131524	4537	100165	196852	198144	8933	9758	4305	4490	2495	2282	4344	3909	65859	65666	2168	2370	166150	164890	25886	40103	34177	67034	64905	30197	36270	48210	43981	20447	21017	27378	27890	4826	5376	7695	8465	4305	4490	2495	2282	4344
ge3	NC	052_S_1251_2007.img	74	444289	437785	7981	7976	10093	130626	4115	121723	233349	229139	10363	11384	5135	5313	2847	2664	5147	4946	65014	65613	2027	2089	200579	197263	29131	46185	46408	72718	73565	39549	42544	54089	49719	26442	25519	35859	32937	6325	6636	8731	9607	5135	5313	2847	2664	5147
ge3	NC	094_S_1241_2007.img	73	482910	496522	8771	8746	11373	117849	1361	149348	247770	256247	10734	11818	5802	5904	2970	2842	5833	5541	53332	64517	676	685	224408	228457	42460	55440	51449	78364	80136	45061	53338	56253	52030	27034	26723	37171	39409	5562	6392	9062	10040	5802	5904	2970	2842	5833
ge3	NC	099_S_4076.img	74.7	438764	436070	7094	7020	8719	138629	4299	161334	227915	229930	9483	9857	4601	4609	2493	2412	4472	4247	67660	70970	2087	2212	201367	196284	40950	61625	58761	72814	77495	35771	38817	58096	53306	24798	23703	32708	32131	5156	6006	8058	8332	4601	4609	2493	2412	4472
ge3	NC	127_S_4148.img	75.1	501728	508373	7854	8001	9688	132854	4460	126409	268989	274086	10420	10978	5031	5291	2824	2711	4871	4818	67041	65813	2122	2339	222319	223310	23196	52853	50361	87326	85743	42062	45600	61393	62503	30454	30793	42670	44155	6740	7239	8766	9033	5031	5291	2824	2711	4871
philips1.5	NC	010_S_0419_2006.img	71	508118	505199	8430	8454	10139	137477	4749	153876	263735	262180	11056	11791	5540	5526	2890	2928	5065	5075	68564	68914	2254	2495	233329	231229	36558	61808	55511	83810	84231	43948	46532	65826	66540	29096	30897	36613	29335	6204	6650	9295	9789	5540	5526	2890	2928	5065
philips1.5	NC	012_S_1009.img	75.9	465776	470708	7801	7263	9275	139503	4159	167384	236930	238309	10996	12141	4924	4598	2878	2666	4714	4562	69973	69531	2011	2149	217851	220258	57595	58286	51504	77018	74344	39133	42268	56200	49305	27861	28804	32839	39372	5514	5956	9363	10403	4924	4598	2878	2666	4714
philips1.5	NC	012_S_1133.img	80.6	391476	393088	6872	6470	8432	126585	4251	162227	198527	199718	9370	9907	4525	4323	2347	2148	4287	4145	63843	62743	2009	2243	183579	183463	44767	58968	58493	63102	63947	36612	38408	44577	41456	21170	20825	28862	30767	5345	5386	8232	8839	4525	4323	2347	2148	4287
philips1.5	NC	012_S_1212.img	75.4	480382	478159	6834	6782	9000	126269	4442	128573	256738	255526	9099	9974	4356	4368	2478	2415	4563	4438	64263	62007	1922	2520	214546	212660	19582	57354	51638	80102	78182	43851	46646	60368	58313	27170	27247	40161	39853	6261	6766	7926	8494	4356	4368	2478	2415	4563
philips1.5	NC	018_S_0425.img	80.6	451626	447505	7992	8484	10388	140000	5365	236567	218284	216587	10869	11635	4953	5523	3039	2962	5105	5283	67311	72690	2570	2795	222474	219285	73686	84804	78078	71194	68559	35117	38907	48021	48066	22944	24218	36638	32678	5799	5716	9441	10080	4953	5523	3039	2962	5105
philips1.5	NC	018_S_0369_2007_0424.img	77	456938	464393	7441	7666	10145	132788	4310	189421	239260	243594	10272	10684	4494	4806	2947	2861	5068	5078	67265	65523	2102	2208	207407	210116	68078	64064	57280	74589	76464	38542	41593	57838	56819	25735	28677	38126	36234	5902	5547	8802	8947	4494	4806	2947	2861	5068
philips1.5	NC	018_S_0450_2007_0612.img	70	462484	468886	7737	8196	9999	125758	4895	150873	246639	249966	11949	12974	4850	5267	2888	2930	4977	5022	61692	64067	2290	2606	203897	205948	44085	55768	51022	80465	79347	39685	42277	59228	59574	26379	27678	34468	34591	7892	8330	10474	11144	4850	5267	2888	2930	4977
philips1.5	NC	032_S_0095_2006.img	72	462959	466610	8221	8175	10039	134862	4457	124756	233636	233939	10467	10825	5191	5416	3031	2760	5095	4945	67645	67218	2121	2336	218857	221848	24788	52343	47627	78381	77253	38585	39243	56959	51928	24128	25644	31479	35153	5751	6338	8824	9206	5191	5416	3031	2760	5095
philips1.5	NC	032_S_0677_2006.img	71	483869	483520	8241	8049	10257	135546	4326	126629	252320	250335	11047	11874	5248	5235	2994	2814	5149	5108	68998	66548	2085	2242	220503	221312	29362	50792	46476	82850	79725	41653	42365	59854	58132	28212	29286	35090	35557	6240	7105	9469	10041	5248	5235	2994	2814	5149
philips1.5	NC	072_S_0315_2007.img	73	481034	483729	8484	8026	11205	152732	5115	158793	241164	240944	11498	12217	5296	5114	3189	2912	5805	5400	76135	76597	2391	2724	228373	230569	36057	63697	59040	75565	75676	43213	46322	57165	52277	28699	27836	32414	34517	5803	6225	9806	10309	5296	5114	3189	2912	5805
philips1.5	NC	100_S_0047.img	90	472278	467225	7885	7793	9771	135375	5137	220176	240032	237821	10845	11576	4882	5055	3004	2738	4923	4849	66157	69219	2380	2757	221403	217829	81794	71854	66529	75803	74815	37787	40595	59972	55801	24162	27067	38238	35299	5578	5911	9339	9911	4882	5055	3004	2738	4923
philips1.5	NC	018_S_0043_2007_0206.img	78	475826	479090	7322	7480	8706	144776	4692	172779	251422	252202	10414	10862	4647	4925	2675	2556	4376	4330	72887	71890	2320	2372	213991	216028	42748	66753	63279	80773	79295	39919	41831	60259	59512	27929	30230	38298	36890	5945	6397	8716	8910	4647	4925	2675	2556	4376
philips3	NC	002_S_0295.img	91	462394	469191	8421	8250	9718	143350	4540	193422	239939	241796	11414	11585	5336	5450	3086	2801	5087	4631	72678	70672	2136	2404	211042	215811	56876	73268	63280	74963	72194	41126	45450	56115	54659	27956	28871	35620	36016	5806	6370	9770	9822	5336	5450	3086	2801	5087
philips3	NC	002_S_0413.img	83.4	467800	463010	7467	7497	8969	124236	4284	152979	250444	247425	9694	10467	4671	4793	2796	2704	4510	4460	61995	62242	2099	2186	207663	205119	42606	57740	52634	80782	78045	40684	43868	58125	53580	26955	28823	40226	38876	5204	5936	8165	8766	4671	4793	2796	2704	4510
philips3	NC	002_S_0954_2007.img	70	348099	342436	7128	7054	8260	116309	4324	107312	174563	170045	9302	10367	4492	4662	2637	2392	4212	4048	58498	57812	1985	2339	164235	162024	18298	45999	43016	53576	51580	29567	32745	41378	40022	19137	19059	27838	23601	4048	4115	8324	9293	4492	4662	2637	2392	4212
philips3	NC	002_S_1261.img	76.3	434855	428865	7025	6971	8458	132694	4329	154722	225246	223996	9200	9610	4575	4606	2451	2366	4311	4148	67266	65428	1961	2368	200410	195260	49160	55318	50246	73301	72141	39921	41066	52557	52380	23760	24052	31835	30363	4778	5148	8296	8458	4575	4606	2451	2366	4311
philips3	NC	002_S_1280_2007.img	71	419121	417217	6940	7033	8655	113007	3782	112624	208300	210380	10251	10774	4408	4698	2533	2336	4329	4327	56481	56526	2189	1593	200570	196064	27726	46009	38890	64320	64877	38781	41763	46987	44708	23326	24163	31441	31053	4969	5452	8730	9140	4408	4698	2533	2336	4329
philips3	NC	002_S_4225_2011.img	70	588827	577806	9378	9510	11105	159047	5840	193138	309579	304560	13404	14399	5828	6011	3551	3500	5595	5511	79644	79403	2850	2990	265845	258848	47584	75136	70419	102572	92652	49162	54570	77312	72268	32529	33292	42825	46588	7071	7271	11516	12320	5828	6011	3551	3500	5595
philips3	NC	006_S_4150.img	75.1	469533	469212	7716	8208	10290	140349	4689	177428	243876	245014	9809	10636	4853	5252	2864	2957	5202	5088	69900	70449	2222	2468	215848	213563	32991	73400	71038	75963	75761	40173	43719	59625	57743	27816	29164	36174	34366	5662	6015	8274	8884	4853	5252	2864	2957	5202
philips3	NC	012_S_4642.img	58.5	411702	410262	7308	7524	8585	127432	4185	104045	217322	215765	8838	9626	4661	4737	2648	2788	4404	4181	64199	63233	2114	2072	185543	184872	22497	43724	37826	70863	71195	37101	40235	51676	47765	22486	24143	31456	28712	5051	5196	7529	8146	4661	4737	2648	2788	4404
philips3	NC	013_S_4616.img	85	505256	500346	8064	7721	10570	141479	5092	249885	257349	254224	11266	11507	4739	4516	3326	3206	5319	5252	69594	71885	2319	2774	236642	234616	95506	80117	74262	79958	79328	43511	45801	63924	60548	29458	29768	36864	34716	5195	5902	9706	9671	4739	4516	3326	3206	5319
philips3	NC	019_S_4367.img	65.2	462161	460566	7972	7806	9820	136072	4870	115518	232024	231641	10533	11033	5183	5170	2789	2637	5061	4760	68224	67848	2300	2571	219605	217893	22419	50091	43010	77038	75912	35315	37439	53084	50042	26768	26286	34989	36089	6466	7533	8900	9375	5183	5170	2789	2637	5061
philips3	NC	100_S_4469.img	66.2	457355	461812	7409	7414	9140	132990	4892	135269	242525	244721	11213	11782	4622	4653	2788	2762	4790	4350	67682	65309	2421	2471	203618	205310	27941	54854	52475	80980	79295	40654	42861	61481	57208	27934	28197	27111	32180	5830	6603	9750	10162	4622	4653	2788	2762	4790
philips3	NC	002_S_0685_p.img	94.7	434838	431584	7887	7485	10116	134475	4289	162344	218249	213646	10338	11458	4884	4725	3003	2760	4960	5157	66974	67502	2039	2250	206252	206481	49756	60572	52017	70604	67928	37935	38876	48044	44729	23668	26033	34742	32556	4511	5056	9087	9928	4884	4725	3003	2760	4960
semense1.5	NC	003_S_0907.img	95.3	374265	371040	6342	6195	8211	130639	4215	182929	195975	195355	8200	8622	3953	4084	2389	2112	4236	3975	65168	65472	1949	2267	170091	167065	53320	63585	66025	61577	60561	32702	33077	47702	44399	21299	22446	28740	30499	5059	5648	7097	7349	3953	4084	2389	2112	4236
semense1.5	NC	003_S_0981_2006.img	84	391566	384923	7740	7559	9152	122104	4260	169262	201797	200659	9666	10187	4877	4853	2864	2706	4714	4439	60619	61485	2054	2207	180104	174077	30799	71003	67461	63713	61975	32594	37043	49140	46804	22037	23804	30049	25909	5584	6561	8348	8753	4877	4853	2864	2706	4714
semense1.5	NC	011_S_0016_2008.img	69	429404	417443	7086	6717	9535	126312	4557	133244	224085	218565	9900	10229	4521	4330	2565	2387	4799	4737	62715	63597	2318	2239	195419	188650	28875	52590	51779	75040	72210	34234	36510	54250	48713	24349	25740	32498	31392	5256	5590	8361	8640	4521	4330	2565	2387	4799
semense1.5	NC	013_S_1035.img	90.4	436452	436905	7210	7345	9659	143884	4639	212382	227329	227624	10007	10414	4562	4881	2648	2464	4950	4709	72557	71327	2237	2402	199116	198869	57696	80528	74159	74515	71530	32406	38460	56258	52485	24064	25167	34695	34182	6859	7285	8541	8931	4562	4881	2648	2464	4950
semense1.5	NC	018_S_0055.img	83.3	531047	523716	7937	7146	10604	145071	4851	241465	271193	269138	11712	12132	4892	4452	3045	2695	5352	5252	72756	72315	2226	2625	248144	242447	95337	72057	74072	89880	87992	39501	42297	68867	62625	29556	30597	38513	39816	6615	7433	9974	10512	4892	4452	3045	2695	5352
semense1.5	NC	020_S_1288.img	65.1	523664	522304	8753	8871	11325	141679	4902	140151	270827	269485	11549	12323	5740	5858	3014	3014	5759	5567	70988	70692	2166	2736	241289	240497	24059	61542	54552	88095	87203	40881	45182	67988	68140	28673	29376	40187	33870	6700	7478	9854	10560	5740	5858	3014	3014	5759
semense1.5	NC	023_S_0081_2006.img	71	451821	449239	7210	7007	9156	135722	4431	171002	238767	235319	10244	11466	4549	4474	2661	2534	4626	4530	67484	68239	2134	2297	202812	202455	52212	61733	57059	77539	73752	41502	41382	58129	56511	24314	28345	33259	30895	5719	6375	8550	9527	4549	4474	2661	2534	4626
semense1.5	NC	023_S_0081_2009.img	74	453233	447655	6940	6962	8807	129930	4517	174507	241879	236438	10343	11162	4480	4512	2460	2451	4379	4429	64489	65442	2264	2254	201012	200055	56243	61461	56804	80530	76146	44292	43834	56826	55373	23907	27417	32226	29372	5807	6149	8637	9312	4480	4512	2460	2451	4379
semense1.5	NC	036_S_0672.img	65.3	458809	463842	7489	7545	9250	137057	4309	107140	238804	242258	9042	10043	4977	5057	2513	2489	4587	4664	69089	67969	2127	2183	210964	211542	16390	48702	42049	80459	79889	37495	40215	58474	56400	26112	27758	31572	33255	6122	6434	7615	8352	4977	5057	2513	2489	4587
semense1.5	NC	067_S_0056.img	75.9	414419	411445	7255	7176	8867	137629	4772	104695	214309	212271	9795	10512	4647	4658	2609	2519	4564	4304	68879	68751	2194	2579	190315	188663	23937	41438	39321	69025	65822	33310	38513	52259	49815	24182	24184	31604	29772	5460	5871	8267	8807	4647	4658	2609	2519	4564
semense1.5	NC	067_S_0056_2006.img	70	414169	411655	7418	7232	8905	128520	4575	98819	213874	212151	10122	10754	4694	4718	2725	2515	4521	4384	64729	63792	2138	2438	190174	188751	21944	39869	37007	71837	69012	33724	37412	50948	48737	23888	24623	29487	27925	5599	6190	8515	9008	4694	4718	2725	2515	4521
semense1.5	NC	073_S_0089_2009.img	68	480816	474855	8136	8009	9720	51683	512	131676	249867	248054	10182	10620	5235	5325	2901	2684	4964	4757	28941	22742	134	379	220769	216182	29339	52692	49647	80400	76470	38753	41629	61187	60516	27636	30062	37358	34997	6115	6173	8601	8828	5235	5325	2901	2684	4964
semense3	NC	009_S_4337_2011.img	72	456636	452132	7440	7388	8973	137327	4443	160499	242104	240894	10912	11284	4772	4695	2669	2693	4678	4295	69964	67364	2204	2240	203621	199954	58834	54288	47378	73319	74139	39614	41831	61541	57852	28667	30525	35078	33008	5484	5424	9315	9401	4772	4695	2669	2693	4678
semense3	NC	009_S_4388_2012.img	67	510168	492458	8816	8464	10734	148547	4839	159003	267446	257810	11849	12122	5546	5376	3270	3088	5481	5254	73767	74781	2290	2549	230874	222527	46290	57576	55137	86024	80654	45466	47658	63222	59175	29154	30598	38692	34809	6687	6903	10052	10137	5546	5376	3270	3088	5481
semense3	NC	009_S_4388_2014.img	69	504297	489280	8574	8474	10721	146074	4835	170608	264194	255659	11465	11810	5432	5343	3143	3131	5430	5291	71818	74256	2423	2412	228639	221812	52846	59844	57918	84834	79617	44571	47285	62722	58481	28673	30412	38786	35021	6309	6788	9766	9867	5432	5343	3143	3131	5430
semense3	NC	009_S_4612_2013.img	70	395697	404314	6953	6878	8716	130361	4283	92033	205367	209400	9626	9927	4517	4582	2436	2296	4460	4257	66438	63923	2064	2219	180705	184988	18659	38438	34937	59384	60291	41594	43143	49716	49505	20916	21868	29873	30173	5176	5757	8336	8592	4517	4582	2436	2296	4460
semense3	NC	011_S_4075.img	75.5	464132	461772	7834	7931	9684	151928	4899	174272	239022	240970	10895	11616	4991	5202	2843	2729	4882	4803	74111	77817	2386	2513	214215	209187	41120	66017	67136	75760	78124	39686	43310	59339	56388	25557	26924	34148	31763	6135	6273	9296	9807	4991	5202	2843	2729	4882
semense3	NC	014_S_4577.img	85	454674	448307	7534	7357	8782	134545	5056	143574	238628	236402	9663	10209	4797	4704	2738	2653	4399	4384	66796	67749	2482	2574	206384	201697	37631	52891	53053	76585	76352	37575	41860	60454	54561	27242	28040	32336	30675	5796	6438	8306	8686	4797	4704	2738	2653	4399
semense3	NC	022_S_4291.img	75.7	400566	400002	7553	7270	8549	126950	3790	159312	217485	217487	10223	10648	5140	5043	2414	2228	4397	4152	63584	63366	1848	1942	172859	171868	68729	44874	45710	71433	69033	39348	44110	50830	48081	24633	25467	27627	27232	4935	4959	8904	9256	5140	5043	2414	2228	4397
semense3	NC	032_S_4386.img	85.3	423257	421354	7355	7140	9156	134051	4146	138717	224014	222834	9765	10137	4790	4719	2566	2422	4554	4602	66802	67250	1997	2150	189479	188384	27876	60636	50205	69233	69669	37124	39176	56003	51730	24191	25522	33258	32225	5691	6143	8280	8508	4790	4719	2566	2422	4554
semense3	NC	037_S_0303_2013.img	91	427138	423472	6940	6759	8666	128705	4240	182434	224157	225058	9374	10524	4276	4120	2664	2639	4269	4397	63005	65700	1992	2248	193608	187890	53193	62162	67080	69329	66368	36948	40602	55937	53451	23536	25646	33923	34292	5544	6117	8314	9110	4276	4120	2664	2639	4269
semense3	NC	073_S_4739.img	65.2	477327	472686	7793	7624	8942	158282	4551	167302	251824	249808	10776	11214	5223	4965	2571	2660	4542	4400	78314	79968	2079	2472	214727	211665	48521	63311	55470	79086	78473	38795	43548	61331	57626	28757	29656	39015	35194	6351	7108	9267	9419	5223	4965	2571	2660	4542
semense3	NC	128_S_4599.img	60	544724	534075	8147	8032	10112	154976	5249	171256	283896	279689	11960	12864	5154	5112	2993	2920	5146	4966	76852	78124	2648	2602	248868	241522	53400	61991	55865	93513	94257	47524	47072	65164	60128	29897	30191	42108	42232	7372	7584	10280	11092	5154	5112	2993	2920	5146
semense3	NC	128_S_4607.img	56.3	451287	459399	7626	7406	8938	143164	4480	122728	238055	241347	10384	11278	4890	4938	2736	2468	4619	4319	70823	72341	2138	2343	202848	206775	26705	50998	45026	74968	77684	39083	43334	57611	54414	27070	28792	34648	32266	6166	6372	8895	9765	4890	4938	2736	2468	4619
GE1.5	AD	007_S_1304.img	74.9	388779	386198	7025	6806	9300	126184	4022	158420	208604	205862	9609	10015	4491	4490	2534	2316	4737	4563	63324	62860	2049	1974	170567	170322	49705	56676	52041	67973	65711	34620	36274	51419	49446	22758	22793	27352	27321	5634	5538	8459	8797	4491	4490	2534	2316	4737
GE1.5	AD	021_S_0642.img	84.6	453111	465832	7012	7212	10448	161479	5205	199077	234084	238724	10109	10432	4641	4817	2371	2396	5179	5270	80955	80525	2602	2603	208919	216677	68517	68182	62379	78302	77729	39890	45696	49702	48733	25623	26918	36568	34912	5028	5716	9083	9455	4641	4817	2371	2396	5179
GE1.5	AD	029_S_1184.img	64.6	405469	425322	6549	7144	7414	121973	3668	181147	210217	218715	7738	8842	4336	4881	2213	2264	3663	3751	61199	60775	1864	1804	187515	197766	57033	68973	55143	60486	59265	35905	40987	48974	50629	21878	26244	39614	37575	4366	5265	6735	7594	4336	4881	2213	2264	3663
GE1.5	AD	094_S_1397.img	55.2	445819	434481	7820	7356	9448	140833	4365	150428	225686	218861	10386	10470	5072	5012	2748	2344	4857	4592	70665	70169	2020	2345	209748	205151	51437	50293	48700	73418	70968	36750	37237	51644	45849	25541	26494	34022	33653	5713	6033	8986	9098	5072	5012	2748	2344	4857
GE1.5	AD	116_S_0392.img	84.7	390877	393169	6491	6424	8144	124667	4274	186440	197261	196880	8491	8862	4323	4332	2169	2092	4160	3984	62187	62480	2080	2194	185127	187428	87527	49821	49093	63140	61447	33431	41665	46244	43461	21698	21907	29036	24811	4729	4602	7476	7852	4323	4332	2169	2092	4160
GE1.5	AD	131_S_0497.img	75.8	518019	502225	8306	8073	10574	150053	4750	254135	261578	256009	12369	12362	5441	5339	2866	2734	5298	5276	76245	73809	2223	2528	244073	233854	100163	75685	78288	81506	80471	42677	45731	64992	59542	28021	29717	39600	35839	6217	6330	10935	10745	5441	5339	2866	2734	5298
GE1.5	AD	131_S_0691.img	65	456286	461566	7607	8032	9153	128842	4390	174170	240332	245050	9213	9856	5017	5516	2590	2517	4635	4518	63188	65655	2185	2205	206742	206662	89944	41849	42378	81569	81951	44365	47375	50034	50193	25364	27204	35848	34573	4513	5257	7854	8354	5017	5516	2590	2517	4635
GE1.5	AD	136_S_0299.img	91.3	389888	382216	6316	6285	8199	115402	3772	215385	207922	205936	8260	8782	4027	4191	2289	2095	4204	3995	57780	57622	1866	1906	173708	167500	61593	78713	75079	64186	58233	30334	35323	51761	51695	21873	24187	35065	31954	5943	5999	7023	7330	4027	4191	2289	2095	4204
GE1.5	AD	136_S_0300.img	56.5	573173	566648	8620	8577	10419	162305	4457	167093	293357	291925	11546	12441	5528	5587	3093	2991	5215	5204	80408	81898	2326	2131	268271	262283	38022	64622	64449	95626	94668	47373	48630	67974	64293	30272	31583	45942	46358	7765	8123	9954	10713	5528	5587	3093	2991	5215
GE3	AD	005_S_4910.img	82.7	331843	340783	6199	6343	8453	121615	4258	171478	165855	172767	7780	8474	4092	4251	2107	2092	4258	4195	58865	62751	2081	2178	158209	159543	65478	56154	49848	54456	54286	30757	32200	32625	33235	18714	21174	26827	28623	3424	4260	6835	7465	4092	4251	2107	2092	4258
GE3	AD	005_S_5119.img	77.1	363414	372394	6070	6387	7100	118006	3940	156816	190690	198290	8131	8952	3763	4243	2308	2144	3707	3393	57922	60084	1881	2060	164594	165153	39140	61437	56240	59261	61899	32437	37329	45089	41354	20042	22456	30784	31248	4045	5144	7164	7813	3763	4243	2308	2144	3707
GE3	AD	027_S_4802.img	84.3	470547	467722	7648	7309	9787	146121	5215	233179	257358	246127	10779	11818	5053	4951	2596	2358	4959	4829	72586	73535	2529	2686	202411	209778	69313	83905	79962	86369	75793	39206	45779	57315	51270	25867	25701	43738	43111	6051	5643	9594	10651	5053	4951	2596	2358	4959
GE3	AD	052_S_4959.img	77.6	522535	523087	8218	8297	10440	149510	4466	204931	270287	275039	11419	11774	4992	5288	3226	3009	5230	5210	72879	76631	2175	2292	240831	236275	71618	65624	67690	87605	91313	48983	53240	61664	55674	30445	31665	36650	37779	6657	7157	9704	9988	4992	5288	3226	3009	5230
GE3	AD	127_S_4500.img	92.4	406197	403072	6105	5984	7096	104373	3808	177600	208854	206682	8621	9335	3876	3740	2230	2245	3604	3493	52155	52219	1759	2049	188722	187055	63678	58794	55129	66517	66730	34062	36715	50005	45429	24246	24673	30543	29511	4815	5053	7290	7908	3876	3740	2230	2245	3604
GE3	AD	127_S_4940.img	90.4	422723	430706	7100	7074	9335	133625	4831	205797	224353	227451	8592	9741	4703	4590	2398	2485	4649	4687	65510	68115	2342	2490	189779	193515	62195	74424	69179	75715	74315	36106	42393	50541	49544	22588	25222	34876	31081	5435	6090	7686	8550	4703	4590	2398	2485	4649
GE3	AD	127_S_4992.img	64.9	373211	376131	6981	6719	8830	118073	4364	198997	188987	190008	8832	9870	4710	4471	2272	2248	4423	4408	56770	61303	2038	2326	175393	176254	78777	63533	56687	65124	66308	27478	29921	41747	41341	21327	23405	29157	24665	5188	5590	7802	8651	4710	4471	2272	2248	4423
GE3	AD	127_S_5095.img	66	537262	514658	8731	8717	11149	122725	2165	241398	279149	259638	12925	13555	5874	5807	2858	2910	5745	5404	49713	73013	1243	923	245189	241466	84064	81098	76237	89732	92723	46960	46635	56765	34609	32829	32252	47554	47269	6849	7669	11386	12039	5874	5807	2858	2910	5745
philips1.5	AD	010_S_0829.img	65	369531	379840	6605	6609	8628	136848	4114	107384	188042	192947	8267	9172	4183	4237	2422	2372	4447	4181	69303	67546	1966	2148	173223	177722	22079	46173	39133	64369	61887	32380	36686	41265	40027	20882	21534	25696	29379	4239	4435	7479	8173	4183	4237	2422	2372	4447
philips1.5	AD	012_S_0689.img	64.7	514124	491105	7966	7546	9266	150887	5194	204274	259352	244937	10545	10323	4921	4920	3045	2626	4772	4495	75697	75190	2456	2738	244227	235846	61615	72503	70156	87013	84975	42955	45832	56412	48791	27585	25282	40458	34766	5954	6218	9523	9398	4921	4920	3045	2626	4772
philips1.5	AD	012_S_0803.img	84.9	410568	402312	7376	6945	8631	119278	4157	158401	208213	203316	11822	12757	4478	4219	2899	2726	4344	4288	59038	60241	2047	2111	190534	186240	38684	64116	55602	70095	67759	32647	36980	48535	45767	20844	20324	31851	27449	5607	6353	10458	11444	4478	4219	2899	2726	4344
philips1.5	AD	018_S_0633.img	84	413427	428146	6186	6552	8138	128786	4104	169130	212755	218549	7877	9677	3755	4265	2432	2288	3962	4177	62628	66159	2004	2100	192796	199921	51139	58315	59677	67885	69547	39312	46914	46205	43116	21836	22706	33893	32431	4616	4962	6888	8553	3755	4265	2432	2288	3962
philips1.5	AD	032_S_0147.img	59.8	517030	497427	8443	8443	10390	163127	5258	145577	259148	248953	11269	12094	5454	5549	2989	2895	5342	5048	82994	80134	2529	2730	246615	236381	42205	52649	50724	88012	82780	39443	39815	56677	54894	28574	28879	41593	37268	6451	7092	9669	10322	5454	5549	2989	2895	5342
philips1.5	AD	032_S_1037.img	74.3	489879	502573	8152	7746	10368	141961	5277	230641	259835	262308	10750	10899	5295	5252	2858	2495	5305	5064	71910	70052	2428	2849	219294	229368	78927	81479	70235	85998	80311	39751	44758	63523	62733	28975	31420	36091	37552	6948	6991	9303	9444	5295	5252	2858	2495	5305
philips1.5	AD	032_S_1101.img	71.5	352430	339105	6656	6237	7904	106838	3738	132948	177104	170410	8543	8066	4421	4264	2235	1974	4026	3879	53723	53116	1779	1960	166784	160630	31037	53040	48873	57054	54827	28439	29509	41366	39277	19454	20475	26942	22397	4799	4964	7594	7029	4421	4264	2235	1974	4026
philips3	AD	006_S_4192.img	84.4	428348	433485	7066	6940	8079	125856	4004	242127	222663	226920	8926	9664	4520	4685	2547	2255	4054	4025	62790	63066	1887	2117	196760	196901	111020	69561	61547	71667	69959	43504	51290	48141	45732	24023	25104	31475	30333	4862	5541	7919	8627	4520	4685	2547	2255	4054
philips3	AD	006_S_4867.img	75.1	353903	370199	5910	5758	7712	117254	4032	146025	181496	191441	7774	8747	3584	3543	2327	2216	3776	3936	57918	59336	1924	2109	164634	170012	44428	55030	46568	56792	59423	28606	32408	45362	45632	19455	22690	28350	27726	4017	4918	6690	7394	3584	3543	2327	2216	3776
philips3	AD	010_S_5163.img	66.6	471072	472948	7941	7881	9800	149690	5078	154760	240941	242706	10611	11151	4805	4928	3136	2954	4970	4830	75975	73715	2517	2561	219521	219092	32146	64391	58223	74841	74282	41561	46388	60429	57297	25022	27173	35045	32945	5310	6158	9346	9617	4805	4928	3136	2954	4970
philips3	AD	018_S_5074.img	74.9	427830	423724	6849	7058	8223	117498	4628	134133	218933	218514	9570	10118	4311	4506	2538	2552	4079	4144	58386	59112	2141	2487	199328	195093	42342	46710	45081	74171	72150	37392	38736	51633	50115	23000	24317	29060	29212	4584	5159	8666	8944	4311	4506	2538	2552	4079
philips3	AD	019_S_4477.img	84.2	341372	343170	6266	6057	8128	103096	3984	153838	172959	175244	7635	8106	3936	3993	2330	2064	4262	3867	52054	51042	1816	2169	160779	159821	41904	55982	55953	55577	55985	29207	30916	41710	38604	18806	18567	24260	27058	4104	4937	6932	7284	3936	3993	2330	2064	4262
philips3	AD	019_S_5019.img	64	394614	418139	7232	7514	8506	130553	5266	143685	195201	208474	8759	9512	4638	4850	2594	2664	4138	4368	65759	64794	2565	2702	190655	200154	39294	57708	46683	69161	69507	31643	36603	39735	43286	23530	26136	27922	29235	4389	5208	7582	8013	4638	4850	2594	2664	4138
philips3	AD	031_S_4024.img	56	431753	420327	7845	7476	8932	136574	4277	148469	224355	215859	10838	11694	4979	4880	2866	2597	4607	4325	69920	66654	1990	2288	196562	192774	40253	55058	53159	73361	69072	36357	36302	52024	48298	24111	24810	34194	32397	5549	6333	9598	10343	4979	4880	2866	2597	4607
philips3	AD	136_S_0300.img	57	558160	555990	9104	8988	10866	161470	5012	190578	289385	289716	12342	13192	5854	5799	3250	3190	5516	5351	83798	77673	2376	2636	256433	253083	37317	77454	75808	96328	89445	46432	54125	66194	63881	30603	30494	43944	45570	7364	7899	10865	11496	5854	5799	3250	3190	5516
siemens1.5	AD	003_S_1059.img	85.2	413820	409444	6310	5905	8348	120021	3940	207060	213351	209775	8528	9027	4082	3985	2228	1920	4320	4028	60786	59235	1939	2001	191942	190643	75094	73320	58647	64232	61937	34581	39788	53976	45692	22834	22782	33100	35211	5762	5457	7395	7937	4082	3985	2228	1920	4320
siemens1.5	AD	003_S_1257.img	85.1	510257	507064	7952	7986	11369	159756	5689	278269	250514	247185	11530	13515	4982	4842	2970	3145	5809	5560	78797	80959	2819	2871	248215	246364	145958	68288	64024	77839	75441	43416	43956	58193	54642	30591	33550	36345	35457	5777	6053	9884	11605	4982	4842	2970	3145	5809
siemens1.5	AD	011_S_0010.img	75	442960	453962	7107	7064	9439	128699	3906	150852	228034	231465	9460	9938	4450	4617	2657	2447	4789	4650	64538	64161	1885	2022	205467	212560	42381	57019	51452	73750	74451	35667	38477	54467	51488	23215	25525	36516	36734	5710	6072	8172	8659	4450	4617	2657	2447	4789
siemens1.5	AD	013_S_0996.img	93	401978	405505	6704	6548	7905	128970	4039	176130	210029	210996	9840	10701	4112	3936	2592	2612	4073	3833	65250	63720	1990	2050	182110	183809	49260	67630	59241	69917	68067	30503	35820	51882	49065	21964	22598	32436	31530	4628	5380	8541	9239	4112	3936	2592	2612	4073
siemens1.5	AD	016_S_1263.img	64.9	421613	420229	7099	6880	8153	128620	4007	147709	221489	219505	9205	9992	4600	4634	2500	2247	4152	4002	64767	63854	1943	2065	190920	190733	50102	48182	49425	71378	70577	37617	39756	52924	47929	24302	24383	30925	32265	5442	5657	8108	8931	4600	4634	2500	2247	4152
siemens1.5	AD	067_S_0029.img	64.8	576265	552222	9203	8963	12188	150115	5222	209835	285775	273497	11875	12190	5817	5856	3387	3107	6390	5798	75330	74785	2520	2702	278616	266535	61024	75027	73785	102340	97133	44474	45572	69147	60192	29258	29580	34510	34289	7688	8320	10236	10604	5817	5856	3387	3107	6390
siemens1.5	AD	073_S_1207.img	56.6	436174	421544	7187	7193	8869	133465	3814	110277	222938	215987	9574	10174	4742	4836	2445	2357	4572	4298	66814	66651	1881	1934	203663	195383	20963	45010	44305	72972	69394	38335	38550	56147	49242	26395	26350	25101	27842	5547	6173	8018	8612	4742	4836	2445	2357	4572
siemens3	AD	009_S_5027.img	75.6	468784	434837	7746	7163	8542	121065	3929	168674	252014	228741	10011	9590	5039	4695	2708	2469	4412	4131	60110	60956	1928	2002	206760	196508	68434	49737	50504	80152	74792	45215	45550	56138	42201	29902	28730	36365	33648	5553	5030	8702	8382	5039	4695	2708	2469	4412
siemens3	AD	009_S_5252.img	56.6	512525	524306	8783	8088	11162	153790	5027	174940	261561	269676	10876	12171	5598	5177	3185	2912	5673	5489	75899	77891	2400	2627	240089	242459	54224	64191	56526	81545	81542	45783	50870	60951	59024	29591	31865	39152	41748	5963	6375	9454	10426	5598	5177	3185	2912	5673
siemens3	AD	011_S_4906.img	75.8	469089	470675	7900	7397	8199	125944	4187	180740	244180	243894	10664	11277	5264	4812	2637	2585	4205	3994	63657	62288	1949	2238	214246	215505	60063	64060	56618	78084	77049	40294	45467	54704	52242	27288	27574	39372	37120	5738	5925	9365	9796	5264	4812	2637	2585	4205
siemens3	AD	033_S_0733.img	58.2	390884	399598	7676	7758	9603	117570	4356	118275	203838	207731	9672	10379	5102	5327	2574	2432	4724	4880	60576	56994	2068	2289	177374	181488	25097	49760	43419	68663	68961	30648	36177	46566	48560	21112	23195	32466	26606	5478	5500	8578	9114	5102	5327	2574	2432	4724
siemens3	AD	033_S_5017.img	85	488961	477894	7755	7659	8856	134688	4703	220677	258785	253367	9705	10007	5280	5200	2475	2459	4527	4330	66380	68309	2145	2559	220472	214521	59829	80783	80066	84490	84596	43266	45282	60519	54759	26106	26336	39456	37203	5890	6516	8764	8685	5280	5200	2475	2459	4527
siemens3	AD	033_S_5087.img	64.7	457050	429294	7628	7365	8924	144641	4736	193380	237634	219888	9810	9878	4937	4826	2691	2540	4484	4440	72242	72400	2314	2422	209607	199529	64444	63416	65522	78412	75357	38423	37208	54978	46799	26759	27531	34263	28110	6191	6158	8420	8606	4937	4826	2691	2540	4484
siemens3	AD	036_S_4820.img	85.7	425194	425464	6863	6858	9443	154641	4788	158039	215002	215570	9256	9777	4234	4356	2630	2502	4917	4527	78134	76508	2284	2505	200937	200118	45652	57250	55138	73325	73983	36461	38326	49220	47687	23478	23242	28389	28706	5237	4959	8150	8446	4234	4356	2630	2502	4917
siemens3	AD	116_S_4625.img	64.9	481226	458139	8363	7961	10854	157337	5523	170447	251195	238964	11380	11951	5396	4956	2968	3005	5526	5328	76146	81191	2720	2804	218651	207225	42818	64667	62963	77733	73409	43065	40562	62024	53598	27882	28422	36057	38082	5883	6402	9934	10440	5396	4956	2968	3005	5526
siemens3	AD	013_S_0996.img	93	392921	392962	6819	6915	7894	117929	4036	174340	206255	205566	9659	10202	4230	4238	2589	2678	4082	3813	59784	58145	2014	2022	177008	177195	47724	66789	59828	66548	66460	29800	33191	51412	47294	22698	22673	32874	32572	4164	4804	8420	8776	4230	4238	2589	2678	4082
[truncated: 787 more columns]
